# Supplementary material for: CORO1A links inflammatory chondrocyte subpopulations to immune microenvironment alterations in osteoarthritis: an integrative multi-omics and single-cell study
Source: Front Immunol. 2026 Jun 11;17:1820391. doi: 10.3389/fimmu.2026.1820391 (PMC13293819; doi:10.3389/fimmu.2026.1820391)
Supplement: Supplementary file 2 [file Table2.xlsx]

## Sheet: table3
table3 The list of genes in the turquoise module
COL1A1
COL1A2
CHI3L2
PRG4
CTSK
TMSB4X
MMP9
ACP5
SERPINF1
COL12A1
MMP2
CD74
MMP14
TMSB10
VCAM1
AQP1
IGFBP5
SERPINH1
GJA1
MMP13
THBS2
HLA-DRA
DPT
IGFBP3
COL14A1
PLTP
STAB1
CRISPLD2
ITGB8
HLA-DRB1
OLFML2B
LAPTM5
LAMA4
COL4A2
GPNMB
TMEM119
MAP4K4
MAFB
THY1
C1QTNF1
MYO1B
RNASE1
COL4A1
LRRC15
CLEC3B
CDH11
WISP2
MYL9
FRMD6
HLA-DPA1
MARCKS
RAB31
STEAP4
OLFML3
ZEB2
COTL1
TNFAIP2
HLA-DRB5
C1QA
2025-09-11
HLA-DPB1
CADM1
LAMB1
MDK
LGALS3BP
STEAP1
CTSS
NDST1
C1QB
COL5A3
SPON2
CSF1R
HLA-DQB1
CD4
SH3PXD2B
TYROBP
PTN
PLXDC1
PIEZO2
COL8A1
HBEGF
PLEKHO1
ADAMTS5
FMNL3
DPP4
FYN
HEG1
ARL4C
PEAK1
S1PR3
TTYH3
LCP1
C1QC
LFNG
BMP4
HHIP
FAM49A
ITGB2
LIPA
GPR153
IFIT1
IL4R
ITGBL1
COL22A1
SCARA5
MARCO
DEFB1
FGL2
SLIT3
ISG15
FABP3
ERAP2
FLRT2
TRIM22
CD84
EPB41L3
SLFN5
RFTN1
FABP5
SEMA5A
SLFN11
SPI1
MS4A6A
C2
HTRA4
CD163
CYBB
SAMHD1
STK17B
HLA-DQA1
LYZ
SPHK1
TWIST1
CTSH
CD24
GLIPR2
SYTL2
FOLR2
RAC2
ADAMTS7
CSN1S1
IFIT3
PTGFR
BASP1
VSIG4
HCLS1
LRRC17
MMP19
PDLIM1
HSD17B11
CORO1A
ARHGAP45
SLCO2B1
HMOX1
FCGR3A
FBLIM1
MX1
TNFRSF1B
PDE1A
MPEG1
SLC2A12
MARCKSL1
C1QTNF7
MMP11
KIAA1217
PTPRC
LYVE1
NEDD9
C3
CD248
THEMIS2
FLNC
CYTH4
HAS1
CELF2
FCGBP
TSPAN15
MRC1
NID2
LRRC32
AIF1
MME
CPXM1
FILIP1L
MITF
PTPRJ
CA12
AHR
GBP1
PLAU
FERMT3
TRPV2
COL21A1
NCKAP1L
PHLDB2
MS4A7
IL10RA
FMNL1
DAPK1
ARL15
MSR1
FCER1G
MAN1C1
MYO1F
APBB1IP
DDX60
CDH2
CPVL
SIGLEC1
GPR68
SLC43A2
CACNA1C
CD53
HIC1
LILRB5
AL592183.1
CLIC5
ARHGAP18
CSRP2
PLEK
CRYBG1
HLA-DMB
ADA2
ARHGAP30
LPCAT2
LAIR1
SAMD9
CLIC2
GPR176
NEDD4L
FCGR2A
LAT2
AK5
NOV
ARL4A
PLCB2
SYK
SELPLG
MYO1G
RASSF2
ADAM33
ADAM8
IFIH1
DOCK10
TNFRSF11A
S100A9
ARHGAP28
ITGAM
INHBB
ABCC3
FAS
FPR3
MMP1
TBX5
MATK
LGALS9
GJC1
S100A8
DOP1B
ATF3
CXCR4
HERC6
TNN
CCL2
DOCK4
ADCY7
OAS1
DOK2
NRXN2
IFIT2
CD37
HLA-DOA
PCSK6
IRF8
CCR1
EVI2B
PLXNC1
DENND2A
PIK3AP1
HECW2
HCK
ADAM19
PLXNA4
EMB
ALOX5AP
GPR1
GPR183
RSAD2
SHISAL1
LST1
FGR
KHDRBS3
EPSTI1
HAVCR2
JAML
TBXAS1
DOCK2
SV2B
VGLL3
CASP1
MTUS2
NCF1
RHBDL2
TMEM132A
ADAMTS12
CADM3
ARHGAP9
RENBP
PLCL2
KCNK2
ST8SIA4
APOBR
MS4A4A
FHOD3
EPHB2
FCGR2B
SLC8A1
PLEKHA6
C3AR1
GAL3ST4
PDE3A
TNFRSF21
RNASE6
NCF2
UCHL1
ITGAX
RGS1
SLC1A3
LY96
LGI2
NCF4
TNFSF15
IRF5
PODN
NFAM1
LILRB4
GALNT6
TMEM51
GPR34
NELL1
TMC8
DCLK1
CLEC2B
IGSF6
BMP2K
FGD3
ABCG1
LCP2
ADAMTSL1
TFEC
DTNA
BHMT2
DOK3
PPL
PARVG
GATM
PARP15
WAS
ALOX5
RUFY4
EDA2R
NCALD
PIK3R5
ADAP2
TLL1
HTR2A
IKZF1
GNA15
FGD2
SASH3
NRROS
CSF3R
ST14
PTAFR
VAV1
SDK1
SLA
LILRB2
WDFY4
TREM2
HK3
MFSD2A
TIMD4
FAM78A
TBX3
DAGLA
CSF2RB
IL34
CD33
SNCAIP
LRRC3
RBM47
BIN2
IGF1
IQGAP2
SHROOM2
BTK
CD86
IGSF21
POU2F2
GAP43
CLEC7A
NR4A3
ADGRB2
CD163L1
BMP7
STXBP2
PDE10A
C5orf30
SHANK2
SDSL
GALNT14
FAM13C
LRRC2
ADAMTS16
CYP7B1
SHANK1
SFRP2
SCG2
VENTX
CYTIP
CLEC12A
NAV3
MEX3B
ITGA4
P2RY8
GABRB2
CSF2RA
IL18
NOD2
WFDC3
SLC4A8
PPARGC1B
SECTM1
TRPM2
ADCY1
KCNQ1
MX2
QPCT
LILRB3
FBP1
MSC
SYNC
LRRC25
HIST3H2A
FGF10
CX3CR1
MS4A14
CNTN1
TNFRSF9
MYEF2
TSHZ2
TPBGL
PRKCB
CNN1
IL15
NUDT10
PRSS36
PDCD1LG2
CCBE1
REEP1
LY86
DENND1C
IL4I1
IL21R
ARNT2
ZMYND15
PTPN7
HPGDS
PSD2
BHLHE22
KLHL6
KCNJ5
CARD11
CERKL
WNT5A
GCNT4
SHC3
KYNU
CD6
CD28
CLEC5A
DPEP2
LRRC4
ADRA1B
SNX20
HOPX
TLR7
MMP17
ADAMTS15
GDF15
TNFAIP8L2
FCGR1A
RASGRP4
ETV7
HSH2D
FKBP1C
ADGRE2
CCL3L1
LILRB1
ERICH3
FAM151B
PRPH2
HRH2
HLA-DQA2
CCR5
CDCP1
PRRG3
OLR1
ADORA3
CCL4
NETO2
PTGDS
NLRP3
OASL
LRRN3
SAMSN1
YPEL4
PTPRO
GPC3
KCNQ3
MICB
FPR1
LTK
ABLIM2
C16orf54
FRRS1
OPN3
CACNA2D3
HS3ST2
LPAR5
LGALS2
KCNK3
CD300E
FAM83H
ADAP1
CCL4L2
SORCS2
DAPP1
PQLC2L
GREB1
EMX2
FHAD1
GPBAR1
DTX1
KBTBD8
GPR132
IL10
ZNF671
ARL11
GUCY1A2
LILRA6
CYP2S1
PKIA
CSTA
SYT7
SIRPB2
KLRG1
CLUL1
PKP2
BLNK
STC1
CARMIL2
PPM1N
NALCN
KCNJ2
CRTAM
RASL10B
RGPD2
TMIGD3
TM6SF1
LILRA2
RGS4
MORN3
NPHS1
ZNF578
ELANE
HPGD
SLC16A6
SIGLEC9
PCDH19
CD300LB
HRNR
SDS
SYT6
SLC24A4
STAB2
CD200R1
FAM124A
CDCA7
ERVW-1
PLEKHS1
CRYM
MYPN
CLDN1
AATK
PCP4L1
2025-12-01
AFF2
ZNF154
MCHR1
C11orf45
TRHDE
HOXB6
HTR2B
HPSE
CACNA1G
RYR2
MS4A4E
CBX2
MRO
PLEK2
PLAC8
BCL11A
TMEM132B
NTM
CCL13
CXADR
LY6K
CLEC4A
CXCL8
TNF
SIX3
AL354822.1
ASB9
ELOVL3
C11orf87
CR1
CABP4
PLA2G7
INSYN2
PLCXD2
NEK10
PI15
SPDYE6
FAM131B
FAM135B
GATA6
OCLN
RAET1E
RHOXF1
IGFL2
LILRA5
RSPO4
SLC6A7
C3orf49
LILRA1
DRP2
TCHH
SLIT1
SULT2B1
XKR6
NLRP2
AKR1B15
PRKAG3
CCDC169
GCNT7
TUBB1
LCNL1
CABP7
CCDC27
