# Supplementary material for: CORO1A links inflammatory chondrocyte subpopulations to immune microenvironment alterations in osteoarthritis: an integrative multi-omics and single-cell study
Source: Front Immunol. 2026 Jun 11;17:1820391. doi: 10.3389/fimmu.2026.1820391 (PMC13293819; doi:10.3389/fimmu.2026.1820391)
Supplement: Supplementary file 3 [file Table3.xlsx]

## Sheet: table4
Table 4 The list of 778 DEGs
gene	logFC	AveExpr	t	P.Value	adj.P.Val	B	change
ZEB2	3.06645267013571	9.00420234779743	8.16733181405469	3.38790387995536e-07	0.00181061472913755	6.81186926105783	UP
TNFRSF19	2.91958725423059	7.00862121252197	7.79579704269537	6.28998255161499e-07	0.00181061472913755	6.24895818678381	UP
ARSE	-2.15676	5.53686428430299	-7.78048	6.45498173349595e-07	0.00181061472913755	6.2252992352989	DOWN
PHLDB2	3.25907626182184	6.30437	7.32977270027302	1.40202148805956e-06	0.00181061472913755	5.51305208023734	UP
CADM1	3.61944985784303	8.30237834299727	7.24456	1.62841654649381e-06	0.00181061472913755	5.37484092761545	UP
CASP1	3.25856419481546	5.18824658329621	7.21049442867958	1.7292949573254e-06	0.00181061472913755	5.31928028756169	UP
CYP17A1	-2.09932	1.76880515381603	-7.1989	1.76510274447241e-06	0.00181061472913755	5.30032652690205	DOWN
2025-09-11	2.25030919323028	9.1576281446529	7.18175773059721	1.81946948060985e-06	0.00181061472913755	5.27226408615551	UP
SCNN1A	-2.28336	7.32762361956079	-6.9432	2.78662708575463e-06	0.00201901928737574	4.87696397347495	DOWN
RAB31	1.94399708833511	9.57062802730192	6.92166727451177	2.89704648051805e-06	0.00201901928737574	4.84084199306548	UP
MME	4.58603667310543	5.64084496164917	6.9133455818231	2.94093040561811e-06	0.00201901928737574	4.82686320320234	UP
OASL	3.2142089509792	2.88354262599464	6.88227941821105	3.11096962615677e-06	0.00201901928737574	4.7745821405717	UP
SLFN5	2.4203407895416	7.53975892885976	6.65251714573893	4.7338372330202e-06	0.00243620123781846	4.38321294622494	UP
HLA-DMB	3.91574962076242	5.81763657996575	6.58404505261278	5.37220237665744e-06	0.00243620123781846	4.26497944036674	UP
CDA	-2.39722	7.71505000253195	-6.58267	5.38585387874384e-06	0.00243620123781846	4.26260603989378	DOWN
FHAD1	2.90138753219244	3.15030421837681	6.52162330994246	6.0322525356604e-06	0.00255659532433179	4.15655470893724	UP
TM6SF1	2.74829110669747	3.00854812940885	6.50523227714949	6.21917877838382e-06	0.00255659532433179	4.12798316449152	UP
PEAK1	2.19475631596167	8.14310804435029	6.46369980645096	6.72027332055549e-06	0.00255659532433179	4.0553996382028	UP
NELL1	4.58187597962057	3.9244276442812	6.4469651240281	6.93387545573812e-06	0.00255659532433179	4.02607766427018	UP
NCAM2	3.44482430408657	3.31346800491472	6.44020115196478	7.0222019359284e-06	0.00255659532433179	4.0142136915707	UP
CXCR4	3.39564600878736	4.97974183774724	6.35499923816804	8.24046403449198e-06	0.00273098480656407	3.86416186629632	UP
TAS1R3	-3.06059	5.48319963455348	-6.31599	8.86968789424456e-06	0.00273098480656407	3.79508006946267	DOWN
DAPP1	2.90081666206578	2.91845077508967	6.28364101835101	9.42913484374768e-06	0.00273098480656407	3.73762627142393	UP
HLA-DQA1	5.91515163023088	5.91003804015579	6.22262369937627	1.05864450432404e-05	0.00292636787334167	3.6288056274545	UP
NCF4	3.62574	4.75441792990143	6.18314569038397	1.14129254415653e-05	0.00294966101365011	3.55809480233233	UP
CTF1	-1.91606	6.96251880782237	-6.16691	1.1771993257284e-05	0.00294966101365011	3.52894496665923	DOWN
TMSB4X	2.9527274768499	13.101467613564	6.15342915447584	1.2079026304896e-05	0.00294966101365011	3.50471107577153	UP
STK17B	2.92191215248916	6.9814465894105	6.1172816644444	1.29439858968047e-05	0.00294966101365011	3.43959323234577	UP
PLCL2	2.54785519755814	5.3898822081955	6.10264932092682	1.33121529346204e-05	0.00294966101365011	3.41317736437091	UP
CNNM1	-3.69481	4.92721046370407	-6.09017	1.36347966732671e-05	0.00294966101365011	3.39061747375305	DOWN
TMC8	3.40683978456981	4.15305839365928	6.0071269076136	1.59981854572859e-05	0.00325443331877944	3.23993460346612	UP
OXT	-2.17394	5.30951002996257	-5.99531	1.6367634495613e-05	0.00325443331877944	3.21839992249446	DOWN
CCR5	2.72664287571189	3.3773909796547	5.99253253058685	1.64555813383984e-05	0.00325443331877944	3.21334478615884	UP
CLEC2B	3.56111839212495	4.67718751306188	5.9740287329916	1.7055048069173e-05	0.00326385516062238	3.17958644596699	UP
KIAA1217	2.06065672444549	7.01033720776965	5.93022430791929	1.85660531473868e-05	0.00341141980426408	3.0994658845544	UP
IQGAP2	3.59051678705317	4.16138018990151	5.92400147479568	1.87916906423184e-05	0.00341141980426408	3.08806083044245	UP
CD209	3.46448201749162	3.51636933269287	5.9233578502832	1.88151896643788e-05	0.00341141980426408	3.0868808832188	UP
DSC3	-4.58645	6.92341237735132	-5.89829	1.97545220736114e-05	0.00342878780224182	3.04087555369541	DOWN
VAV1	3.50345699240543	4.2741560159733	5.86830395095887	2.09421897900327e-05	0.00359315019535423	2.98572432779547	UP
FLRT2	2.81265930592097	7.46756746716099	5.71670386625196	2.81839587114214e-05	0.00447555267750412	2.70487697925029	UP
PIK3AP1	3.40644752380234	5.09655380346806	5.66929393222655	3.0946070607042e-05	0.00467595244804566	2.61636571985609	UP
DOCK4	3.01677964956436	5.44925731992475	5.64576861708977	3.24190502261582e-05	0.0047412195920664	2.57232653669619	UP
EPSTI1	2.39552602743306	5.67292721340246	5.64012882392572	3.27828150748434e-05	0.0047412195920664	2.5617572284485	UP
FAM83G	-1.97315	7.64031952760893	-5.61723	3.43037258620735e-05	0.0047412195920664	2.5187948108397	DOWN
PCDH18	4.5493945459321	6.47389082122531	5.56245399720138	3.82444126259674e-05	0.0048782685051448	2.41573446717513	UP
CCDC183	-1.92664	4.02598804471328	-5.55933	3.84826305987237e-05	0.0048782685051448	2.4098477729165	DOWN
LMO1	-2.37569	3.13806778588051	-5.55927	3.84876957686975e-05	0.0048782685051448	2.40972299964998	DOWN
BPI	-2.43956	5.02923555016247	-5.55774	3.8605047359334e-05	0.0048782685051448	2.40683677534301	DOWN
DOCK10	4.13659547693919	5.23036109587034	5.55688084748266	3.86707387727731e-05	0.0048782685051448	2.40522492528527	UP
FAM13C	3.05635995527204	4.16029510375898	5.54904908808691	3.92781460666605e-05	0.0048782685051448	2.39044892936506	UP
CD28	3.35778440445478	3.19092192181863	5.54398408320734	3.9676207644401e-05	0.0048782685051448	2.38088837400304	UP
RFTN1	3.14933756694984	7.03122811846281	5.53791727945949	4.01584863748313e-05	0.0048782685051448	2.36943217594179	UP
PRELP	-2.84925	15.7994913521192	-5.53763	4.01816630377562e-05	0.0048782685051448	2.36888508382373	DOWN
NSUN7	-2.09648	5.04487894482472	-5.53337	4.05242375988447e-05	0.0048782685051448	2.36083493022214	DOWN
PODN	4.19736004805394	4.04572082403568	5.51700334445503	4.18679116513029e-05	0.00499242829184313	2.32990054929629	UP
AHR	2.94424681453573	6.44481302976614	5.50672052425478	4.27357490428908e-05	0.00502296477136403	2.31044182121687	UP
CPXM1	4.63530459590657	5.25635164585391	5.49374521099389	4.38573737083909e-05	0.0050358385949627	2.28586724117564	UP
IL10RA	3.67430572184317	5.90554662645439	5.47659802024749	4.53863821805608e-05	0.00513244338491842	2.2533560233812	UP
RHCE	-1.99899	5.14026576163426	-5.45712	4.71899547185126e-05	0.00521781077098695	2.21637998296183	DOWN
TWIST1	2.97461926387344	7.08414858552352	5.43562754108531	4.92663730194503e-05	0.00532999073067159	2.17551385508688	UP
LAMC3	-2.57963	8.36768140736938	-5.43409	4.94183790830243e-05	0.00532999073067159	2.17258991748112	DOWN
UPK1B	-3.80798	4.0394347825509	-5.43244	4.95819731857149e-05	0.00532999073067159	2.16945306332983	DOWN
LAMB1	3.88260805192321	8.02670469984669	5.42567724908456	5.02592894522215e-05	0.00532999073067159	2.15657450439402	UP
SOD3	-2.84983	14.4143998750554	-5.42533	5.0294094028321e-05	0.00532999073067159	2.15591740291575	DOWN
SYK	2.08248932085763	6.15044268521364	5.39999894120213	5.2918104323509e-05	0.00533782321502919	2.10763715313681	UP
GABRE	3.10412040119343	5.69260924062766	5.38153358878863	5.4919342496366e-05	0.00533782321502919	2.07239177012251	UP
CDH2	4.09579895363015	4.61160681121768	5.38034243301572	5.50510851746467e-05	0.00533782321502919	2.07011661956617	UP
LAMA4	1.97780181665013	9.78521158245029	5.37658	5.54691344775846e-05	0.00533782321502919	2.06293278639578	UP
PDCD1LG2	2.17284244064957	4.13371727483696	5.36923831040132	5.62949866171728e-05	0.00533782321502919	2.04889830411498	UP
MEST	3.61506144109378	4.43217182464888	5.36237299754514	5.70785012388168e-05	0.00533782321502919	2.03577156652892	UP
ENTPD3	3.67276324370454	4.19601552389542	5.35531532446869	5.78956858294648e-05	0.00533782321502919	2.0222705515409	UP
QPRT	2.96690649184743	4.23823780410575	5.35483058526508	5.79522525808223e-05	0.00533782321502919	2.02134302633584	UP
TLR4	2.01230717134878	7.33162196855517	5.35054434869778	5.84549199449618e-05	0.00533782321502919	2.01314017398568	UP
COMP	-2.45601	17.8470004447107	-5.34893	5.86456091153472e-05	0.00533782321502919	2.01004675120193	DOWN
KCNMB1	2.4809277573598	3.49009929357746	5.33684747318504	6.00915324965562e-05	0.00537117548249159	1.9869114024441	UP
TFEC	4.20246262884516	4.17476828104224	5.32935616804523	6.10065451205013e-05	0.00542050416079597	1.9725555737606	UP
MYO1B	2.12582239926534	9.72340474444248	5.31889750180608	6.23080608809813e-05	0.00547183161570694	1.95250105211751	UP
ITGA2B	-2.12624	6.63525511930633	-5.31221	6.31555978805297e-05	0.00551300356469396	1.93966480571465	DOWN
MEX3B	3.1855127028073	3.68942230829632	5.2926238068664	6.57053006442604e-05	0.00566926602726517	1.90205852906076	UP
SLC6A12	-2.69452	5.54063830432808	-5.28584	6.66133671028101e-05	0.00568192988996369	1.88901537208952	DOWN
C9orf50	-2.57552	5.77493340267076	-5.27821	6.76500452935328e-05	0.00573756946645775	1.87433969564973	DOWN
DNAJC12	-1.93553	4.57370319611798	-5.25447	7.09815803242811e-05	0.00585382347790356	1.82864981736936	DOWN
SEL1L3	2.36130482592612	5.65017976441286	5.24964024707781	7.16799465583082e-05	0.0058789371553619	1.81934345419679	UP
GAL3ST1	-2.27152	5.40218511830055	-5.21673	7.66309583783538e-05	0.00603729167011804	1.75584815487477	DOWN
PTPRC	4.33892594683732	5.9702829598428	5.21596717878026	7.6749308562623e-05	0.00603729167011804	1.75438088259547	UP
TSHZ2	2.29610831587111	4.27697460606378	5.2017870745715	7.8993085344798e-05	0.00610948075099378	1.72698176362638	UP
AGT	-3.38352	8.88254650125254	-5.19657	7.98358132272206e-05	0.00614283084558104	1.71689098452323	DOWN
KLHL6	2.86355901311488	3.27740528443497	5.18397344478643	8.19077397240504e-05	0.00623372779907939	1.69252633296479	UP
CARD16	2.9259420512515	3.99536718241989	5.1703235816699	8.4215799835892e-05	0.00624359726304225	1.66609791504036	UP
LPCAT2	2.44068322509248	6.32609331881601	5.15909375315696	8.61647374681251e-05	0.00624359726304225	1.64433787088443	UP
XKR5	-3.12161	4.61023810284818	-5.14724	8.82723432983805e-05	0.00633505285281006	1.62135167804393	DOWN
NYAP1	-2.51943	6.53432397677235	-5.13602	9.03161347168467e-05	0.00645047341109269	1.59957812315462	DOWN
HLA-DRB1	5.21962841036128	7.81820949115042	5.11738041987129	9.38193162824102e-05	0.00648699227555676	1.56337505736568	UP
MS4A7	4.10937356461039	6.07408377691175	5.11529920997882	9.42190497443533e-05	0.00648699227555676	1.55933004346119	UP
HPGDS	3.04804451736988	3.46902498728782	5.10284944582952	9.66470651348022e-05	0.00651791902783529	1.53512196010121	UP
HECW2	3.0477175420713	5.27008993951904	5.09508760730193	9.81932572501713e-05	0.00651791902783529	1.52001996624891	UP
LPAR5	2.08685256247891	3.46675419906774	5.09489687850567	9.82315694957284e-05	0.00651791902783529	1.51964877991223	UP
SLC1A3	3.31173105532523	4.52240025795345	5.09306003200432	9.86013290577939e-05	0.00651791902783529	1.51607	UP
MMD	2.54199732960481	6.18688803091316	5.08456149918706	0.00010033079308797	0.00655571481806302	1.49952812781075	UP
ARHGAP28	2.5307191973342	5.84354873506918	5.08210983817144	0.000100835477247012	0.00655571481806302	1.49475343283734	UP
RAP1GAP	-1.99888	5.8569504872172	-5.08125	0.000101012554977859	0.00655571481806302	1.4930837888082	DOWN
RNASE4	-2.22019	4.08441107551937	-5.07774	0.000101741142625932	0.00656846457855406	1.48624459862381	DOWN
GP6	-2.47633	3.14385824088957	-5.06729	0.000103941932463058	0.00659379150187707	1.46587869764071	DOWN
TRPM2	2.33396609435643	3.97246272472431	5.06001323545131	0.000105503478205847	0.00659379150187707	1.45168744982158	UP
ADAM28	2.72673216932696	3.85492768039007	5.05568977926956	0.000106442479231142	0.00662027869784693	1.44325436583269	UP
SLIT3	2.81033520222884	7.0690030572985	5.05259723372927	0.000107119401811093	0.0066347357296024	1.43722088088918	UP
FAM198B	2.08079305855736	8.48752863246579	5.03111802020291	0.000111944540199972	0.0067924111322222	1.39528463986339	UP
OCM	-1.93613	3.09821517681723	-5.02916	0.000112395360732825	0.0067924111322222	1.39145899013281	DOWN
FILIP1L	3.6943129632426	6.26821782848913	5.02188992976736	0.000114085540215709	0.0068391761397586	1.37725117745556	UP
CORO1A	2.19044517181457	6.93141092945977	5.01510494993316	0.000115686489052827	0.00687988933104203	1.36398575718418	UP
GJA1	2.31195040465139	11.0561444241314	4.99861139491062	0.000119675064761964	0.00701938875229552	1.33171692801781	UP
GIMAP2	2.44346090838322	5.00619000019799	4.9933760471911	0.00012097039469454	0.00701938875229552	1.32146773442593	UP
NAV3	3.12245222676387	3.82289020339111	4.99195714908615	0.000121323929663847	0.00701938875229552	1.31868943345176	UP
CCBE1	3.48135175045785	2.92226052650115	4.98494514366837	0.000123086677409429	0.00709387966675889	1.30496	UP
EYA2	2.72500431049455	4.1110131862464	4.98033279793195	0.000124260478835706	0.0070959604434026	1.29591955423804	UP
HS3ST3B1	-2.5144	7.54279355775559	-4.97842	0.000124750873541563	0.0070959604434026	1.29216943745355	DOWN
FAM178B	-2.12798	4.00810553737265	-4.97736	0.000125024291325443	0.0070959604434026	1.29008495451555	DOWN
ITGB2	3.34167791388255	7.30500105857632	4.96823037725909	0.000127395333833048	0.00718195319244192	1.27219702602459	UP
LAG3	-2.79762	10.3087908515258	-4.966	0.000127982819668356	0.00718195319244192	1.26781619045117	DOWN
SERPINA6	-4.6009	6.69143181535773	-4.96136	0.000129211169687416	0.00722278645310733	1.2587209535567	DOWN
GPR34	3.65633084856998	4.58291689417134	4.95859634251384	0.000129948722747317	0.00722278645310733	1.25330115208771	UP
TGFBR3L	-2.18764	6.80715078866127	-4.94879	0.000132602620828756	0.00723860707436847	1.23405012872859	DOWN
CCDC163	-2.32595	5.16067448119977	-4.94536	0.000133543661398487	0.00723860707436847	1.22731615236991	DOWN
RNF128	-2.09794	4.94680327633461	-4.9422	0.000134415875642954	0.00723860707436847	1.22111683866486	DOWN
EBF3	3.10639930920237	6.37550023213631	4.93274788862507	0.000137062030596963	0.00727145451145629	1.20255185605533	UP
MELTF	-2.73786	13.2236060568287	-4.93165	0.000137371888003663	0.00727145451145629	1.20040138240997	DOWN
ST8SIA4	3.50936843932858	4.83202455524332	4.92838950970536	0.000138300193217281	0.00727558000002178	1.19398761050954	UP
LCP1	3.80438298270586	7.00167984036585	4.92236051583456	0.000140031883034521	0.0072831216657014	1.18213716138998	UP
RAET1G	-1.96311	5.79785447856594	-4.88812	0.000150297984965448	0.00757938520803796	1.11475377510249	DOWN
PIK3R5	3.73043581509366	4.3220692874025	4.88366113952765	0.000151689381969136	0.00762379597526363	1.10597657442816	UP
MRC1	2.97427954681097	6.64757460098281	4.8736679760137	0.000154858118201198	0.0077119158360512	1.08628383405489	UP
DNAAF1	-2.7436	3.50789893077618	-4.8647	0.000157760548791198	0.00774635431515201	1.06859591201512	DOWN
GJC1	3.6973454295398	5.17728922632601	4.85436202364671	0.000161173263976828	0.00786220036399383	1.04820914707271	UP
MT-ND4L	1.93325567747018	13.4669660406273	4.84874618847047	0.000163059324095427	0.00792829488850957	1.03712638543168	UP
IL7R	3.1807	3.8189310356031	4.83591897585227	0.000167452528685289	0.00811546719378346	1.0117997431171	UP
AC093668.3	-2.08959	1.79873250345937	-4.82589	0.000170970516332152	0.00815360031083078	0.991992510924617	DOWN
DNER	-3.04584	9.94350374367516	-4.81091	0.000176368810316155	0.00819158643580713	0.962376387980562	DOWN
ARHGAP15	2.64653644021906	3.17672177683779	4.80786582712639	0.000177487738409911	0.00819158643580713	0.95635108596307	UP
LILRB2	3.24224887953257	4.36440404288365	4.80647922719561	0.000177999431712967	0.00819158643580713	0.953608303518781	UP
MPEG1	3.90066401511402	6.37879887009494	4.80618397112051	0.000178108584090786	0.00819158643580713	0.95302424307993	UP
TMEM119	5.26813323155434	7.23369382631232	4.79386155502499	0.00018272563776297	0.00830858756650732	0.928640796693915	UP
SERPINA1	-3.06529	15.2431412742464	-4.79135	0.000183682849664863	0.00830858756650732	0.923662660284964	DOWN
SAMHD1	2.8184916446492	7.10700779975473	4.78820808214803	0.000184884729481573	0.0083125733643718	0.917448648667588	UP
NCKAP1L	2.54939097761743	6.48034367401683	4.7836222949395	0.000186655228886719	0.00833392364041688	0.908367836473474	UP
RBM47	2.82835777229868	4.49739931095902	4.78206420094922	0.000187260724145463	0.00833392364041688	0.905282007546161	UP
ANKRD29	2.85602521660209	4.82786038310203	4.7819098316909	0.000187320823311195	0.00833392364041688	0.904976263670412	UP
PTGER4	2.21984039074978	6.25865873274821	4.7758007019099	0.00018971514471661	0.00835362231617945	0.892874608736341	UP
IL4R	2.15570905512072	7.82526298123486	4.77369971103738	0.000190545791280675	0.00836552066601953	0.888711870271425	UP
FFAR4	2.52753125659257	3.82041817560499	4.77094203901408	0.000191641712023608	0.00838896139406567	0.883247370437513	UP
ERICH2	-2.06522	3.56711020082471	-4.76749	0.000193021385764659	0.00842464978160543	0.876412226121641	DOWN
TBC1D29	-1.99551	3.16206033629056	-4.73779	0.000205332913863215	0.00869547045276963	0.817494242638301	DOWN
SECTM1	2.23596465626071	3.95709648325578	4.73708533169314	0.000205634157555281	0.00869547045276963	0.816097253706295	UP
PEBP4	-2.18564	6.04472775147759	-4.7275	0.000209782829048056	0.00879428822648773	0.797063437297314	DOWN
TNFRSF9	3.38373986038885	3.32656489339661	4.72658717191639	0.000210181770507246	0.00879428822648773	0.795252981417403	UP
SLA	2.61282857238962	4.78915693857463	4.72450534880214	0.000211095724603168	0.00880174827137287	0.791118229694099	UP
SFTPD	-2.1229	5.70414	-4.72093	0.000212673658783495	0.00881827695739231	0.784021530792987	DOWN
CELF2	1.96440546381561	7.14047730557481	4.70650199187624	0.000219170934598841	0.00893695945821241	0.755344175364019	UP
EVI2B	2.21567517762555	5.68943005940672	4.70398312406355	0.000220325656905083	0.00893695945821241	0.750336544961349	UP
CDHR2	-2.10896	2.86150876814126	-4.69456	0.000224701191777262	0.00906517483691671	0.731596414037528	DOWN
CNN1	2.07287670895466	3.01118399520275	4.69180312475813	0.000225997657358388	0.00907412781535625	0.726113722270321	UP
AKR1C8P	-2.07198	2.22732756568751	-4.68108	0.000231116279792194	0.00911161267186401	0.704770033204611	DOWN
ACAN	-2.63475	16.4254107148453	-4.67381	0.000234651570045864	0.00911161267186401	0.69030256822465	DOWN
TLR7	2.84260615438812	3.39780564294479	4.67049409582042	0.000236282269704307	0.00911161267186401	0.683702512777603	UP
PTPN7	2.63832322644148	3.30083312793414	4.66866058029665	0.000237189241467109	0.00911161267186401	0.680051328687211	UP
ISM2	-3.92018	4.15823626051689	-4.6591	0.000241978093067538	0.00911681634032574	0.661001321725996	DOWN
CCR1	3.62608921998674	4.89994258320633	4.65845500785052	0.000242302932079069	0.00911681634032574	0.659722794235667	UP
OLFML3	3.0668900323955	8.5096896439228	4.65278477660641	0.000245192619944605	0.00912715770053145	0.648424151650105	UP
CDH11	3.65663454216534	8.65443170778425	4.6503770462678	0.000246430278739317	0.00915040987746713	0.643625572338137	UP
FCGR1A	2.76899361159764	2.88130673181318	4.64572520258775	0.000248839589727941	0.00921694430736717	0.634353026240848	UP
CSF2RB	2.91593875981945	4.28784297884979	4.63559617870721	0.000254169215146353	0.00933974169338681	0.614156099565877	UP
FCER1G	3.27506281593189	6.28596061323979	4.63494684809679	0.000254514824709625	0.00933974169338681	0.612861045455373	UP
CNTN1	2.93048847008644	3.58034388125472	4.63447773995716	0.000254764808377543	0.00933974169338681	0.611925411885698	UP
SERPINF1	4.12431574780861	9.74441722969973	4.63036619958805	0.00025696656611486	0.00935757376947968	0.603724134544827	UP
EMB	3.51167876286812	5.20634749150078	4.63025843408156	0.000257024535773208	0.00935757376947968	0.603509154927888	UP
CCDC78	-1.92322	5.8127540537235	-4.62363	0.000260616017942427	0.00942941169813337	0.590283847907118	DOWN
PEX5L	-2.42302	3.28365356019076	-4.62014	0.000262528136778725	0.00942941169813337	0.583316771642743	DOWN
PLK2	2.85074013587577	5.52926070969198	4.61463780820331	0.000265570036318581	0.00950638832644475	0.572337043973594	UP
ACSM1	-2.11771	2.07645086357731	-4.60984	0.000268255132072695	0.00952770503406732	0.562749166493238	DOWN
MAFB	2.91834226776079	9.31023874325225	4.60901125853481	0.000268718685559211	0.00952770503406732	0.561103636876062	UP
CTSS	2.17021078672219	8.63288960471831	4.59334988101476	0.000277684971544338	0.00975294957704077	0.52982132940385	UP
KRT8	-2.19746	8.63649229319674	-4.58808	0.000280772973369249	0.00979627548669972	0.519280995411925	DOWN
C16orf54	2.72515545319628	2.8145572370191	4.57952251984086	0.000285854778356222	0.0098543978672594	0.502184949828838	UP
AMY1B	-2.72559	2.1109625245062	-4.56748	0.000293171481048553	0.0100091123515502	0.478096706223341	DOWN
HS3ST3A1	-3.01859	8.47758784075364	-4.56675	0.000293616131731691	0.0100091123515502	0.476652253436876	DOWN
RASAL3	2.99651091479316	4.09466858109177	4.55716381387239	0.000299587507364979	0.0100439636723333	0.457463331107109	UP
MARCKS	3.96842533310317	8.25525330023587	4.55004774162278	0.000304097879714638	0.0100692767308798	0.443221198660956	UP
TNFRSF11A	3.57103186390506	4.68997836296516	4.54154213618445	0.000309579916238263	0.0102011024496436	0.426192643770554	UP
VGLL3	3.6075330817687	4.39676004503334	4.51540033243936	0.000327067779606803	0.0105903269982446	0.373819437944825	UP
RASSF2	2.6037473907498	5.89915728018707	4.51020314601613	0.000330662744970311	0.0106604811969154	0.363400822728185	UP
BTK	3.06840657523482	4.48458851967078	4.47493856519062	0.000356142769010899	0.0111852341817121	0.292652279457886	UP
LRRC15	3.30790515748126	8.90748108644653	4.47198738940698	0.000358363762537537	0.011190995571962	0.286727305158076	UP
BHMG1	-2.51261	3.75778881572419	-4.45913	0.000368207689890034	0.0113567660663769	0.260901343717338	DOWN
LYZ	3.05406643266813	6.65621076464512	4.45801098209597	0.00036907520609928	0.0113567660663769	0.258658600187416	UP
LRRIQ1	-2.34311	2.89722411319079	-4.45552	0.000371018307624747	0.0113567660663769	0.253654283264966	DOWN
HLA-DQB1	5.79560986304102	6.48500496953353	4.45518497441898	0.000371280353747701	0.0113567660663769	0.252981410188533	UP
PRKX	2.54808740604191	5.59394385117092	4.43971886150997	0.000383588372299589	0.0116378529132438	0.221901175898179	UP
C2CD4D	-1.90805	5.04205837022348	-4.4282	0.000393025999862733	0.0118189621380656	0.198737971917402	DOWN
SHANK1	3.05927510438656	3.41824731695635	4.42020792421044	0.000399709628166854	0.0119568449291516	0.182668312127817	UP
AMY2A	-2.72277	1.92080951689189	-4.41758	0.000401933520104746	0.0119753725640789	0.177380914787724	DOWN
PLEKHN1	-2.06104	5.96031162449273	-4.40465	0.000413055089056177	0.0120818744101533	0.151370747922305	DOWN
KCTD12	1.9449051396863	10.2289374827082	4.40390580654766	0.0004137071883238	0.0120818744101533	0.149867506276025	UP
CIITA	2.46232330445817	5.8355119455612	4.40310048495598	0.000414411448917965	0.0120818744101533	0.14824668219936	UP
IGSF6	2.37609369452524	4.95516488798778	4.39879824479915	0.000418194501245004	0.0121447263036657	0.139587070432121	UP
KHDRBS3	2.71698023865715	5.4569807541679	4.39261110499964	0.000423696643931266	0.0121908626009921	0.127131324539102	UP
DOK7	-2.67397	4.64221052466835	-4.39242	0.000423866663757948	0.0121908626009921	0.12674901775796	DOWN
TRIM22	3.12783222482277	7.16338769083906	4.38832271771613	0.000427553387787614	0.012202847838443	0.118496586235292	UP
PCDHB3	-2.16885	4.46193411480065	-4.37681	0.000438085188024393	0.0124085343484632	0.0953086578267461	DOWN
SASH3	3.08809858541635	4.26411901347943	4.37018801983736	0.000444261390574708	0.0124756611013043	0.0819687054384541	UP
PTGER1	-2.33284	4.71269487131575	-4.36487	0.000449289140116797	0.0125590617874971	0.0712456803835675	DOWN
CLEC10A	2.89364036733312	3.80421244155599	4.36104140538223	0.000452938687611419	0.0125693073408012	0.063537033477302	UP
FGD2	3.35362831067602	4.35007802506366	4.35942278120023	0.000454492102847478	0.0125866486441638	0.0602747306039388	UP
RASGRP3	2.16323667134939	4.87110029199013	4.35399358146583	0.000459742222014809	0.0126615722288101	0.0493310849088546	UP
CXCL12	5.06199311335461	8.80686677301608	4.34569933183961	0.00046788213291291	0.0127913490805696	0.0326087898622482	UP
HSPA12B	2.75960203224911	5.58731410857916	4.33114257164668	0.000482523692874777	0.0130011392843715	0.00325019903165202	UP
CD53	3.08207647137597	6.07402205498478	4.32907758957459	0.000484638070007138	0.0130345810288226	-0.000915573	UP
GNA15	3.52158342183059	3.91594166861408	4.32798929046382	0.000485756185389834	0.0130363581723314	-0.00311115	UP
CCDC114	-2.06373	5.13089281609674	-4.32466	0.000489196236300394	0.0130630272258604	-0.00983456	DOWN
TMEM273	2.59663012817237	5.14012134101347	4.3211889846398	0.000492802375539003	0.0130890766186311	-0.0168319	UP
INSL5	-2.22524	1.60675024811557	-4.32008	0.000493960053932932	0.013096521714133	-0.0190674	DOWN
SSTR5	-2.65657	7.54258328117052	-4.31493	0.000499382359287316	0.0131419146553631	-0.0294686	DOWN
TENM4	3.49228525465197	4.21049365410398	4.31480983271639	0.000499506519264643	0.0131419146553631	-0.0297055	UP
CYTH4	3.54612878124382	5.89023217908353	4.31058703106702	0.000503995324357643	0.0132216840187813	-0.0382286	UP
LPAR6	2.31592611145391	7.28859226530643	4.28420595416281	0.000532980451448724	0.0136076479817775	-0.0914987	UP
PDE3A	2.60330222791346	4.94709302647522	4.27762941893657	0.000540465988616471	0.0136076479817775	-0.104784	UP
RNF150	2.8690567081215	4.78402614237649	4.27757685118128	0.00054052625001024	0.0136076479817775	-0.104891	UP
SPEF1	-2.08564	3.40294354465143	-4.27626	0.000542035205901843	0.0136076479817775	-0.107546	DOWN
AIF1	3.06377830331509	6.31215623769587	4.27328628235688	0.000545467827798377	0.0136385230578666	-0.11356	UP
BARX2	-2.89215	6.87438113430789	-4.27191	0.000547062098296501	0.013655511607478	-0.11634	DOWN
ADAMTS12	3.58854197214453	4.36394	4.26723898646241	0.000552510612766579	0.0137144155802331	-0.12578	UP
FGF22	-1.94379	3.57030835242146	-4.26469	0.000555505273124677	0.0137512889086767	-0.130929	DOWN
ARL4C	2.81618695866232	7.35772920420707	4.2573327739962	0.00056424746739378	0.013898551065655	-0.145802	UP
JAML	2.93454722338689	4.66018993337008	4.25437375121167	0.000567802124986078	0.0139414264905009	-0.151784	UP
ANGPT1	3.5169926504172	5.0611421179465	4.25295722607839	0.0005695118186572	0.0139414264905009	-0.154647	UP
MX2	2.90998128062048	3.77977821809889	4.25264102057462	0.000569894179290841	0.0139414264905009	-0.155287	UP
CHN1	2.14077626389048	5.25679534128368	4.24567954872636	0.000578378373607165	0.0140421980729814	-0.169362	UP
ITGAX	2.59945553504434	5.21818157863659	4.24560434746854	0.000578470719959281	0.0140421980729814	-0.169514	UP
CTXND1	-2.13108	3.30118304491666	-4.24554	0.000578545710114797	0.0140421980729814	-0.169637	DOWN
TMEM105	-2.35481	4.69731094703216	-4.24117	0.000583937997033582	0.0141042758603888	-0.178473	DOWN
CERKL	1.99588501134082	3.86309857984492	4.2372708076664	0.000588797399518716	0.0141389741935284	-0.186366	UP
HOPX	2.55178329511571	3.36256814646373	4.23716482915254	0.000588929921650292	0.0141389741935284	-0.186581	UP
CD33	2.83918984324669	4.25967792904944	4.21417788567022	0.000618400759916117	0.0145368002256187	-0.233084	UP
PPARGC1B	3.16428337532197	3.56152614160689	4.21099210925401	0.000622601446492484	0.0145742668400804	-0.239531	UP
AOC2	-1.96112	8.70934040915902	-4.20951	0.000624565985797677	0.0145742668400804	-0.242531	DOWN
FTCD	-2.38599	4.02566383803932	-4.19816	0.000639819090106241	0.0148455473669091	-0.265508	DOWN
AMH	-2.63917	2.79458480835105	-4.19443	0.000644904845782928	0.014885554112313	-0.273047	DOWN
MSR1	3.72744581530084	5.83323558918494	4.19013115938373	0.0006508320021514	0.014885554112313	-0.281759	UP
PLEK	2.07173925672485	6.25892168746885	4.18878230477601	0.000652701394793228	0.014885554112313	-0.28449	UP
CILP	-2.73335	17.3016281568107	-4.18559	0.000657152432854129	0.014885554112313	-0.290961	DOWN
CASP10	2.34214254978593	4.8355386623149	4.18557361552448	0.000657170239164888	0.014885554112313	-0.290987	UP
TBXAS1	2.57252728726679	5.28248537724906	4.17957909028801	0.000665602203866278	0.0149712649445335	-0.303126	UP
ZNF671	2.0651008114063	3.25546281464516	4.17676259441202	0.000669601667096184	0.0149945213975293	-0.30883	UP
EFNA3	-2.02133	5.49117660247247	-4.16882	0.000681010107153222	0.0150822520318637	-0.324915	DOWN
GABRB2	3.38513729930721	3.61530593388643	4.1663662867291	0.000684576433879621	0.0151131981774635	-0.329888	UP
HCLS1	1.98211296154244	7.22324522415133	4.15640020398119	0.000699249779047038	0.0151566166196218	-0.350078	UP
GPC4	3.04663719026945	6.33310694668449	4.15616584553647	0.000699598636760195	0.0151566166196218	-0.350553	UP
DBNDD1	-2.38733	5.05175251528286	-4.14989	0.000709010631263883	0.015271863914684	-0.363275	DOWN
LY86	2.90343470820206	3.63903831791766	4.14410351080897	0.000717794116465224	0.0153502221491103	-0.374996	UP
COL4A1	2.58305315387496	9.02343210370885	4.14343357979362	0.00071881860268159	0.0153502221491103	-0.376354	UP
TRAF3IP3	2.13918639724707	3.37201381384677	4.13568643224553	0.000730773902070721	0.0155388348094155	-0.392056	UP
GALR3	-1.91056	1.83378481250965	-4.12998	0.000739706502793518	0.0156486502595447	-0.403621	DOWN
MYEF2	2.49313196563117	4.16672968683516	4.12669370553586	0.000744903930952897	0.0157050578775902	-0.410285	UP
IFI44	2.34762071527023	6.93746529326766	4.1240342425429	0.000749135395401001	0.0157276287582992	-0.415677	UP
PPFIA2	2.76009438956369	3.60275336125456	4.11788079106707	0.00075901958761767	0.0159127603713047	-0.428153	UP
CARD11	2.64629626495117	3.26315355046868	4.11585573195984	0.000762301172073837	0.0159171357931731	-0.432259	UP
RGS1	3.3148644678843	3.74391671459499	4.11542418896158	0.000763002335024208	0.0159171357931731	-0.433134	UP
MS4A6A	4.05396950302523	6.68326863249621	4.10354778019927	0.000782556994843861	0.0162239281417143	-0.457219	UP
CYP4F22	-2.06752	3.74170450876613	-4.09788	0.000792059346618008	0.016298529873638	-0.468705	DOWN
PDGFB	3.34705414005447	5.20725429067491	4.09195880119764	0.000802126890199639	0.0164469067170467	-0.480725	UP
HPCA	-2.08188	3.17222538837846	-4.08601	0.000812365980734703	0.0166300754783999	-0.492795	DOWN
HLA-DRA	4.42119601250007	9.46849225136352	4.08402889640142	0.000815802220191352	0.0166359012852409	-0.496812	UP
FBXW10	-2.02991	2.33787593400958	-4.08287	0.000817827358187189	0.0166544460786633	-0.499171	DOWN
MYLK	2.04271430966172	7.46313148892278	4.07940775932655	0.000823879919298635	0.0166682499889066	-0.506187	UP
MUM1L1	-2.04416	4.8282809489471	-4.0761	0.000829717311757176	0.0167332182068603	-0.512905	DOWN
CSF1R	3.68523372868263	7.3900173683194	4.07216344406757	0.000836705897812016	0.0168322222865768	-0.520886	UP
ASIP	-2.21326	4.98534187524871	-4.06264	0.000853868277212947	0.0170355363477575	-0.540205	DOWN
CD300E	2.12655591817033	3.32244565158149	4.0614937216247	0.000855964878180242	0.0170355363477575	-0.542538	UP
FAM20A	2.60560779051992	6.84540254658533	4.0609411678118	0.000856974354278311	0.0170355363477575	-0.54366	UP
CILP2	-2.64602	13.5668901920582	-4.05699	0.000864235262338152	0.0171045171990578	-0.551686	DOWN
FGL2	2.88875051523975	7.15506141318705	4.05648921984934	0.000865151745068728	0.0171045171990578	-0.552695	UP
JCHAIN	4.91157575500774	5.61072400154691	4.04655727447553	0.00088368005187387	0.0172879320240121	-0.572854	UP
MATN3	-2.84468	11.0337423931531	-4.03487	0.000905997783372409	0.0175726513614176	-0.59658	DOWN
JPH3	-2.45372	5.79154765346294	-4.03435	0.000906997319509754	0.0175726513614176	-0.597629	DOWN
ARHGAP18	1.95785927335439	6.6709213840311	4.03109774013582	0.000913320856433832	0.0176138765167801	-0.604238	UP
LRRC32	3.15695658106768	6.18928465408378	4.02618109196429	0.000922956446270194	0.0177767366109357	-0.61422	UP
LRRC25	2.88667905625673	3.63344354129915	4.02365374107233	0.00092794938320285	0.0178268988971286	-0.619352	UP
CHADL	-2.91467	9.63794325486064	-4.01814	0.000938941440994391	0.017945683597597	-0.630552	DOWN
ADAM21	-1.97912	2.52123247747273	-4.01643	0.00094236252548371	0.0179475133092179	-0.634011	DOWN
FAM166A	-2.32041	2.50938465612912	-4.01255	0.000950216851576818	0.0180227280095135	-0.641905	DOWN
SLFN12	2.13765839892984	4.04518025189041	4.00772163152761	0.000960057967095791	0.0180916855156192	-0.651704	UP
EPCAM	3.03604955172621	4.3100190333219	4.00582383676644	0.000963956650079505	0.0180916855156192	-0.655558	UP
GCNT2	2.32469791257947	2.64119609077223	4.00577716639838	0.000964052727053246	0.0180916855156192	-0.655653	UP
PLEKHG1	2.18915858912067	6.02376538073153	4.00379540443288	0.000968141367304023	0.0180916855156192	-0.659678	UP
MT1H	-2.73513	6.78261750862715	-4.00174	0.000972396771607218	0.0180916855156192	-0.663848	DOWN
MT1G	-2.17577	9.55393053730273	-4.00062	0.000974719674202377	0.0180916855156192	-0.666117	DOWN
SEMA5A	2.64336178343971	7.18370662231435	3.99574790300714	0.000984924988299431	0.0181505867905501	-0.676022	UP
CLEC7A	2.6124187007621	4.50844064182434	3.99388276939532	0.000988856565862424	0.0181720328341565	-0.67981	UP
FBP1	2.86540820388173	3.53147339613835	3.99100793410503	0.000994947553767529	0.0181750038335839	-0.685649	UP
P2RY8	2.68564325719125	3.31527759101544	3.98858026901512	0.00100012057131176	0.0181836781583078	-0.69058	UP
CALHM5	2.94874022190548	3.77483794218325	3.9854023171864	0.00100693336470237	0.0182368234500072	-0.697035	UP
DHDH	-1.97008	3.38390633499713	-3.98387	0.00101023136082203	0.0182368234500072	-0.700144	DOWN
PLCB2	3.23349139460398	5.59961432534711	3.98011449147925	0.00101837312348647	0.0182368234500072	-0.707777	UP
HHIPL2	-2.21745	10.0358346809308	-3.97913	0.00102051689414479	0.0182368234500072	-0.709776	DOWN
DOC2A	-2.3005	5.51871691935724	-3.97876	0.00102131503327401	0.0182368234500072	-0.710519	DOWN
SYT8	-1.9846	7.08904490200884	-3.97818	0.00102259135979473	0.0182368234500072	-0.711707	DOWN
TSPAN15	1.89838588513805	6.94732718781365	3.97609560147832	0.00102715522580521	0.0182963556749337	-0.71594	UP
IL13RA2	2.05663692846865	2.34833411883096	3.96904367201743	0.0010427500997491	0.0184557423862476	-0.730266	UP
IRF8	2.62846068681239	5.50387048830141	3.96572134413547	0.00105017970769243	0.0185071475906726	-0.737016	UP
KCNJ2	2.44357481722291	2.58251798110163	3.96167344925602	0.00105930402828182	0.0185196125596436	-0.74524	UP
ADAP2	2.31464687822176	4.82938203075617	3.95679721163197	0.00107040167738745	0.0185419464338272	-0.755147	UP
IL32	2.58457086233766	5.78906099649385	3.95347392634307	0.00107803208691311	0.0185419464338272	-0.761899	UP
FAM86B1	-2.22855	5.44267811189853	-3.94874	0.00108899274813403	0.0186287732608476	-0.771514	DOWN
FPR3	3.26662470452847	5.59388067415246	3.94745522880038	0.00109199108475193	0.0186287732608476	-0.774128	UP
DMD	1.96130508886614	5.28161760074627	3.94703726395181	0.00109296719507679	0.0186287732608476	-0.774977	UP
ACTC1	-2.4453	5.06931063588396	-3.94254	0.00110352008129955	0.0186972125466043	-0.78411	DOWN
CCL3L1	2.40055153731511	2.83764606755153	3.94009609885252	0.0011093066413495	0.0187314708545521	-0.789081	UP
MIA	-2.09703	4.34546668446342	-3.93358	0.00112486668549125	0.0189344713293739	-0.802319	DOWN
SFRP4	3.50921692501927	8.41137961797532	3.92906804250342	0.00113577418898556	0.0190491026056039	-0.81149	UP
TYROBP	3.54177107867283	7.57059348655281	3.92322440204851	0.00115005591473713	0.019245386366907	-0.823365	UP
AC022167.5	-1.97275	1.98660023805097	-3.92249	0.00115186728368232	0.0192541130386629	-0.824861	DOWN
LAIR1	3.19771412649984	5.84440710719009	3.92179055746468	0.00115358774339956	0.0192613022882832	-0.826279	UP
ADCY7	2.29840571415868	5.75790564546219	3.9172809368823	0.00116476713632217	0.0192966977605757	-0.835443	UP
PKP2	2.10643736361046	2.69500061682581	3.90672511504003	0.00119136348864539	0.019542288785725	-0.856895	UP
DENND1C	2.44528811152772	3.51102757843437	3.90063512125538	0.00120698500575997	0.0196903444600865	-0.869272	UP
GPNMB	2.84050629018433	9.28183683123909	3.89867427772761	0.0012120585371967	0.0196947750763175	-0.873257	UP
EMX2	2.32786829148682	3.16337915453606	3.89649621167056	0.00121771928036263	0.0196947750763175	-0.877684	UP
LST1	2.03440058649315	5.30347116833949	3.89503483982025	0.00122153225837533	0.0196947750763175	-0.880654	UP
MYOC	-3.41484	7.04263676884555	-3.89491	0.00122186687494205	0.0196947750763175	-0.880914	DOWN
CEBPA	3.46798984754087	5.04228271946087	3.89345470390783	0.00122566863301048	0.0196947750763175	-0.883865	UP
PLEKHB1	-2.42379	8.77988709917301	-3.89215	0.00122908249221973	0.0197062452861052	-0.886508	DOWN
NHSL2	2.20587734443879	5.6505953903695	3.8902487878361	0.00123410422436039	0.0197655297822183	-0.890381	UP
DOCK2	3.29760491503536	4.95774937863861	3.8841835499448	0.00125022356250654	0.019911780654573	-0.902708	UP
CCDC69	1.93430401710086	6.3471334668441	3.87607213604521	0.00127211250258538	0.0201604590747779	-0.919194	UP
CCL4L2	2.27660765439693	2.9330910151005	3.87601481961331	0.00127226853677503	0.0201604590747779	-0.919311	UP
WFDC10B	-2.64488	2.91733677555521	-3.87534	0.00127411665086276	0.0201683343026813	-0.920689	DOWN
SELENOP	2.52758773403569	8.20689767915717	3.87349724236328	0.00127914123671575	0.0201836588165498	-0.924428	UP
NCKAP5	2.68731768116319	2.75593589581177	3.87001642063842	0.00128870503118481	0.0202848402481513	-0.931502	UP
ADAMTSL2	-2.51524	11.2240653193813	-3.86919	0.00129098936395416	0.0202848402481513	-0.933184	DOWN
S100A9	2.73381486410613	5.09501752559847	3.86611609435176	0.00129950690598071	0.0203757768756031	-0.93943	UP
TMEM51	2.14890501784986	5.34541850256034	3.8523566488037	0.00133834572737653	0.0206806280254135	-0.967395	UP
GATM	2.03195725485812	5.27307983198894	3.84950743712406	0.00134653292123839	0.0206999968231982	-0.973186	UP
DNAI1	-2.0907	4.42798265498235	-3.8489	0.00134829295495993	0.0207057293607889	-0.974427	DOWN
IFIT2	2.12889858077094	5.74124277291427	3.84364504710103	0.00136353716651269	0.0208507101519052	-0.985102	UP
NLRP3	2.44066256013317	3.36643394061705	3.84250219486247	0.00136687713747317	0.0208508539878987	-0.987425	UP
RNASE6	3.45799404719776	4.64549859082999	3.8358139812117	0.00138658886443116	0.0209783841576198	-1.00102	UP
PERM1	-2.41204	5.05343453438142	-3.83513	0.00138860962634092	0.0209783841576198	-1.0024	DOWN
FBLIM1	1.90646077618574	7.00341769375869	3.83314122346919	0.00139454576165847	0.0210266510952282	-1.00645	UP
MMP2	3.54948471479088	10.5370360633541	3.82267130535396	0.0014261594160151	0.021278878548017	-1.02773	UP
SEZ6L2	-2.71801	5.56258946320667	-3.82241	0.00142695500948383	0.021278878548017	-1.02826	DOWN
FCGR2B	3.54620765803368	4.82371493959515	3.82131387130293	0.00143031053364002	0.0213076300754936	-1.03049	UP
SLAMF7	3.50748917596426	3.74053064793376	3.81986443205431	0.00143475640798406	0.0213432643340562	-1.03343	UP
C2orf40	-2.90372	15.6574680204842	-3.8196	0.00143556222894034	0.0213432643340562	-1.03397	DOWN
TNFAIP8L2	2.68608834355206	3.45125047655513	3.81371187269548	0.00145378321999015	0.0215556042736575	-1.04594	UP
GPX3	-2.09268	14.5510700060393	-3.81332	0.00145501434069809	0.0215556042736575	-1.04674	DOWN
WFDC2	-2.42296	4.65681566816799	-3.80533	0.00148009764941308	0.0218302981530831	-1.06296	DOWN
C1QA	3.43077491455108	8.26707538308981	3.79804976013859	0.00150336976210209	0.0219431989150284	-1.07777	UP
ETV4	-1.90877	6.42454364088048	-3.79789	0.00150387987035636	0.0219431989150284	-1.07809	DOWN
PRRG3	3.23891989333151	2.88656927433625	3.79744599783191	0.00150531491183688	0.0219431989150284	-1.079	UP
RUNX2	2.29618261144731	7.72457535927397	3.79476297482491	0.00151398944959853	0.0219837748192191	-1.08445	UP
GRASP	2.03286947509032	6.0437602214161	3.79411685598912	0.00151608591571575	0.0219928226082497	-1.08576	UP
SLIT2	3.38284570198951	6.53991121896805	3.79096462272465	0.00152635584892564	0.0220560636562566	-1.09217	UP
SLC14A2	-2.65776	4.64002340968842	-3.78339	0.00155133444329275	0.0222368561405457	-1.10757	DOWN
SLCO2B1	3.37908784704676	6.58052112108732	3.78269666075162	0.00155362571826162	0.0222368561405457	-1.10897	UP
MYL10	-2.16411	2.41153995494073	-3.78265	0.00155376438363966	0.0222368561405457	-1.10905	DOWN
REEP1	1.99959842908164	3.88202712522907	3.78067456455031	0.00156036919030855	0.0222886420131442	-1.11308	UP
SHISAL1	2.62579972423856	4.92046264722081	3.77809726588376	0.00156900679150005	0.0223457244602452	-1.11832	UP
GALNT13	-2.62483	6.08238878266424	-3.77741	0.00157132955748753	0.0223457244602452	-1.11972	DOWN
SIGLEC1	2.82214340488235	6.21769944600157	3.77725190481388	0.00157185038408638	0.0223457244602452	-1.12003	UP
OLFM2	2.92783343298946	4.22149	3.77395037759329	0.00158300554847052	0.0224189030569445	-1.12674	UP
KCNQ1	2.68368276117547	3.87655338761429	3.77284033664743	0.00158677395576319	0.0224509714101204	-1.129	UP
HLA-DOA	2.71212196316377	5.34625058273793	3.7711483556354	0.0015925352744951	0.0224644428148224	-1.13244	UP
ERICH6	-1.89806	1.34159395666043	-3.76807	0.00160307171642009	0.0225533001988716	-1.13869	DOWN
C4B	-2.43259	6.86832583306516	-3.76325	0.00161972414699747	0.0226544387062454	-1.14849	DOWN
OR2A12	-2.14504	3.46932818051122	-3.75447	0.0016504777466114	0.0229178430917845	-1.16633	DOWN
LILRB1	2.20188520562137	3.38728398685229	3.7523106525929	0.00165811380506427	0.0229385215645916	-1.17071	UP
ALOX5AP	3.32432057869988	5.12582065648215	3.75120444363184	0.00166204789817294	0.0229464006330772	-1.17296	UP
GMFG	2.19983331899798	6.867	3.74478558108812	0.0016850611747418	0.0230337986770795	-1.186	UP
PTAFR	2.65835135303051	4.70248216553677	3.73337908105694	0.00172674739809332	0.0234106797559846	-1.20917	UP
SYT6	2.29183382298838	1.92859940842213	3.7252524431491	0.0017570760198768	0.0236287150889199	-1.22568	UP
PTX3	2.82137524353293	6.8117084421395	3.7204237943862	0.00177534872575153	0.023831502184616	-1.23548	UP
NRXN3	2.51480995199784	3.59821886065846	3.71745420479243	0.00178668074056054	0.0239494329837489	-1.24152	UP
SCD5	2.28620785309503	5.46626720213848	3.70740979230269	0.00182555012977343	0.0242528671729608	-1.26192	UP
GUCY1B1	2.07388066389422	5.58254545908207	3.69923918789363	0.00185779210512989	0.0245626773722532	-1.27851	UP
FZD9	-2.24673	9.33022576439657	-3.6948	0.00187554130489725	0.0246313418426368	-1.28752	DOWN
GRIN2C	-2.56223	6.66367032811979	-3.69349	0.00188082797979589	0.0246489194507579	-1.29019	DOWN
GALNT8	-2.42751	9.51995581573668	-3.68261	0.00192519607919744	0.0249024279672272	-1.31228	DOWN
LAPTM5	2.61365661038294	9.14598401620707	3.68105749466125	0.00193159928591897	0.0249636212475433	-1.31542	UP
FGF10	2.25359599158659	3.88738207467032	3.67878702475262	0.00194101985630115	0.0249987949913781	-1.32003	UP
TF	-2.5709	12.0914198646176	-3.67222	0.00196851207666238	0.025200668755008	-1.33336	DOWN
CD84	3.90110804541914	5.94343074478158	3.67011175133123	0.00197744039696186	0.0252122950545446	-1.33764	UP
CD163	3.6622762624503	6.81240403483297	3.6700114523184	0.00197786544576082	0.0252122950545446	-1.33785	UP
CYTIP	2.73396743767651	4.0038375406844	3.66728924830359	0.00198943661389502	0.0252519730744992	-1.34337	UP
MYL7	-2.00475	2.65630496909078	-3.66551	0.00199704062000405	0.025308961874989	-1.34698	DOWN
STC2	-2.17992	12.0252205479401	-3.6654	0.00199752752030588	0.025308961874989	-1.34722	DOWN
COL8A1	2.76696817357077	7.91030767978103	3.66425733796455	0.00200240396425015	0.025308961874989	-1.34952	UP
CSF2RA	2.34097290093173	3.98723205225442	3.66326051217776	0.00200668578517483	0.0253212356802846	-1.35155	UP
HCK	3.1000073961241	5.24830825137165	3.66107227924852	0.00201611738535871	0.0253795450789479	-1.35599	UP
GPR132	2.16028552941048	2.92836618135881	3.6609861283994	0.00201648961369546	0.0253795450789479	-1.35616	UP
CD93	3.68188566805293	6.65231875535086	3.65954514698405	0.002022725799986	0.0253933177278121	-1.35909	UP
AQP1	2.49779675549893	11.2981016287628	3.65947549635984	0.00202302771764209	0.0253933177278121	-1.35923	UP
FXYD3	-1.96799	2.94898880949475	-3.65014	0.00206389797780033	0.0258021818380448	-1.37817	DOWN
CD8A	2.75083692347326	3.3399378269011	3.64629556883677	0.0020809780258996	0.0259722065155546	-1.38598	UP
LGALS2	2.29365381443433	2.70616952386754	3.6397891915474	0.00211019458018513	0.0262030314990281	-1.39918	UP
IRX5	1.92469800070114	5.24731151842612	3.63365716941675	0.00213810528915041	0.0263546636260514	-1.41162	UP
GPR182	2.12953457996145	3.04575863354078	3.6296058674967	0.00215674740534771	0.0264533841574571	-1.41983	UP
CSRP2	2.18242275505195	6.40220104570619	3.62403156349796	0.00218266338380947	0.0266617154910998	-1.43114	UP
CLEC18B	-2.34967	9.21237869718837	-3.62284	0.00218822584626454	0.0266859862803846	-1.43355	DOWN
DAPK1	2.02638504834012	6.41118901229359	3.61997332270098	0.002201726385868	0.0267393932589357	-1.43937	UP
BLNK	2.38388373953325	2.98229643841024	3.6194456601543	0.00220421719219421	0.0267393932589357	-1.44044	UP
TLL1	2.25582594756929	4.66516033996162	3.61803264642315	0.00221090112683384	0.0267393932589357	-1.44331	UP
ST14	2.54887707657138	4.63741716862662	3.61773535868348	0.00221230995342571	0.0267393932589357	-1.44391	UP
BIN2	3.09273492597863	4.28006386570958	3.61552363532854	0.00222281935032694	0.0267836408345356	-1.4484	UP
CYBB	3.79017961748775	6.71888827560897	3.61545462766416	0.00222314805345948	0.0267836408345356	-1.44854	UP
EDNRA	2.22517057704231	6.13076103677717	3.61196913487129	0.00223981375111394	0.0268232681065976	-1.4556	UP
HLA-G	-2.42359	6.24549064396104	-3.61161	0.00224154028440469	0.0268232681065976	-1.45633	DOWN
CCL2	3.14571978960106	5.09396990818695	3.61108825100195	0.0022440453646544	0.0268232681065976	-1.45739	UP
LRRC4	2.22134271583855	3.10872	3.60879194989462	0.00225511396790738	0.0268232681065976	-1.46205	UP
B3GNT7	-1.97082	9.18615809099412	-3.6039	0.00227885498929968	0.0269117629946806	-1.47196	DOWN
LPL	4.45436238107674	7.33031824873629	3.59947909420623	0.0023005653440866	0.0270612862609654	-1.48093	UP
ABCC8	-2.31584	7.31533501769951	-3.59787	0.00230849686416154	0.0270612862609654	-1.48418	DOWN
GPRIN3	2.24934240173886	5.42394036764674	3.59236612292856	0.00233589519663187	0.027261851133795	-1.49535	UP
HES4	2.85455912694132	5.57179542687513	3.5866023939685	0.0023649202122089	0.0274473790856292	-1.50703	UP
JPH1	-2.35539	5.43062705906141	-3.58329	0.00238174848113353	0.0275458937791836	-1.51374	DOWN
WDFY4	2.41721095096693	4.17844905114811	3.56743682117613	0.00246404688356071	0.0281414137956471	-1.54586	UP
MAOA	1.98940796632301	6.50947571122609	3.56437340271827	0.0024802709888558	0.0282975350045905	-1.55207	UP
ZDHHC11	-2.01372	5.17411163955526	-3.56067	0.00250003513363119	0.0284436161888055	-1.55957	DOWN
TMCC3	2.19280585024994	3.89433282155978	3.5548960150524	0.00253114160721146	0.0285580882621658	-1.57127	UP
C1QC	2.92088572555611	7.6405463714146	3.54551296021049	0.00258253045598368	0.0289555496654559	-1.59027	UP
MS4A4A	2.95562756473074	5.12004834920579	3.54058711879649	0.00260992306991688	0.0291250875707614	-1.60024	UP
GPR183	2.48308292822869	5.16717622612199	3.52468539049648	0.00270034384663768	0.029813633578965	-1.63242	UP
PARVG	2.42551754961518	4.84463124421635	3.52288264210061	0.00271078962304876	0.0298518915209665	-1.63607	UP
CDH10	-3.31552	5.65129283821379	-3.51704	0.00274489895649607	0.0299967768034528	-1.64789	DOWN
NID1	2.06416892164526	7.41972754947021	3.51403443819734	0.00276264569493531	0.0300349688916966	-1.65397	UP
BCL6B	2.51112048983823	5.43952741904731	3.51302863595459	0.00276860250343237	0.0300778235580313	-1.65601	UP
KCNJ5	2.25978469921186	3.78179161940519	3.51133078979445	0.00277868693117546	0.0301654253248408	-1.65944	UP
HPSE2	-2.65551	5.12270623141726	-3.50345	0.00282595021626717	0.0304790165305058	-1.67538	DOWN
HPSE	2.02101593947685	2.54483172679801	3.50202013434444	0.00283464154645988	0.0305021528727375	-1.67828	UP
UROC1	-2.11585	7.20481450727178	-3.49671	0.00286707785391304	0.0306860983116105	-1.68902	DOWN
INHA	-2.02984	5.18900557239307	-3.48847	0.0029180570285087	0.030870189414989	-1.70566	DOWN
CRHR1	-2.10172	3.80179454091876	-3.48756	0.00292380162623814	0.0308871810862397	-1.70752	DOWN
MMP13	4.98900787121613	7.76515084259044	3.48625718182089	0.00293194063041056	0.0309512572773256	-1.71015	UP
PLXDC1	2.58822918705712	7.74284578435522	3.48482889645607	0.00294091941988192	0.0309803134654745	-1.71303	UP
S100A1	-2.96409	9.65744190743932	-3.48312	0.0029516821502997	0.03107176266398	-1.71648	DOWN
ANGPTL7	-3.45604	7.60898643030608	-3.48095	0.00296542850642745	0.0311505639095303	-1.72087	DOWN
TPRG1	-1.90551	8.12644293729493	-3.47825	0.00298260364451637	0.0311986213942142	-1.72632	DOWN
LEPR	2.08456821661282	8.18517613166609	3.47793647052588	0.00298463397540952	0.0311986213942142	-1.72696	UP
DOK2	2.73577980483457	5.35980973188689	3.46479490886276	0.00306978145660954	0.0318268169556967	-1.75351	UP
INHBB	3.03958587996882	4.85284924107435	3.46015246784759	0.0031004346948476	0.0319614562776175	-1.76289	UP
IFI44L	2.98357532729326	6.37834664528056	3.45897244884084	0.00310827453037108	0.0320117125700276	-1.76527	UP
MYOT	-1.94259	5.33742388646452	-3.45877	0.00310959892989482	0.0320117125700276	-1.76567	DOWN
GIMAP4	3.33018892078374	5.88176734896697	3.45652142827072	0.00312462169349326	0.0320778734654566	-1.77022	UP
LARGE2	-2.26609	3.35096895358181	-3.45562	0.00313062709617716	0.0321024973805409	-1.77203	DOWN
PECAM1	3.21343014717223	8.19317312444699	3.45253378460991	0.00315140018746474	0.0321661565894159	-1.77827	UP
CFD	3.18886124040472	9.60995348088312	3.4520005839038	0.0031549980690965	0.0321661565894159	-1.77935	UP
SMOC2	-1.91079	14.3449418791208	-3.45199	0.00315506260238973	0.0321661565894159	-1.77937	DOWN
OAS2	2.45469844458995	5.74076463894031	3.45170191770511	0.00315701516395787	0.0321661565894159	-1.77995	UP
CXCL14	-2.31185	8.5002811974006	-3.4514	0.00315907989281729	0.0321661565894159	-1.78057	DOWN
NCF2	2.50320196317369	5.57010775441478	3.44938416772664	0.00317271211559715	0.0322095797560071	-1.78463	UP
FLNC	2.89773862344479	5.57700987826017	3.44358008197516	0.0032123613125113	0.0324678691153827	-1.79635	UP
C3AR1	2.58516775909676	5.15447909243501	3.44192774947623	0.00322373856210889	0.0324678691153827	-1.79968	UP
TNFAIP8L1	2.00048872943046	5.00006272139236	3.43926918495939	0.00324212835935232	0.0324838665041309	-1.80505	UP
GPR1	3.16658321009535	4.68921843458243	3.43853928320153	0.00324719543412213	0.0324871891723465	-1.80652	UP
GUCY1A1	3.02112105169542	5.5708290656527	3.43308864386082	0.00328528399014716	0.0328022970708539	-1.81752	UP
GPR160	1.94932685029114	2.89068339851838	3.43256562641373	0.00328896203356979	0.0328170697026044	-1.81858	UP
FCGR3A	3.00077894985838	6.4773234589831	3.43106940232647	0.00329950660581953	0.0328736210223326	-1.8216	UP
GIMAP6	3.1153007795183	6.00157038234413	3.42592865587292	0.00333599223189175	0.0329558941399392	-1.83197	UP
STEAP1B	-1.93952	5.43613142789031	-3.41416	0.00342101293323021	0.0332674006868582	-1.8557	DOWN
KCNJ10	-1.97381	1.91304234759451	-3.4129	0.00343025685306075	0.0333161317665185	-1.85824	DOWN
CD6	2.02871272681462	3.00767334988945	3.40822935149034	0.00346470036936313	0.033474163374423	-1.86766	UP
TNFSF15	1.95555736505156	5.36739925853004	3.39902008854295	0.00353360621090992	0.0339067043109817	-1.88622	UP
ALOX5	2.71455773680993	4.73080986242113	3.39884565541139	0.00353492439310095	0.0339067043109817	-1.88657	UP
HOXB6	1.97647627663678	2.46211569580855	3.39706580378614	0.00354840254980239	0.0339967938773429	-1.89016	UP
GUCY1A2	2.37344061182544	2.69762009596272	3.39575491095434	0.00355836203835303	0.0340651536012661	-1.8928	UP
ADGRA2	2.74088486033959	6.9436255108546	3.39438946272382	0.00356876548963692	0.0340651536012661	-1.89555	UP
MMP19	2.73342096314097	6.24194463564202	3.39322819007648	0.00357763704406006	0.0340651536012661	-1.89789	UP
RGS18	2.05815979539089	2.54012421197561	3.39038974753489	0.00359941351881858	0.0341622420495192	-1.90361	UP
TMEM150C	3.02288534729846	6.14614378054302	3.39031347996505	0.00360000045179163	0.0341622420495192	-1.90376	UP
RSAD2	1.91051609652064	5.66817736854033	3.38954226085701	0.00360594086347859	0.0341968737415152	-1.90531	UP
HEPH	1.9102825247906	5.89255038530246	3.38828744864183	0.00361562699067064	0.0342274649042202	-1.90784	UP
VENTX	2.80975814001926	3.60109348150056	3.38548021927008	0.00363739002517357	0.0342952611326035	-1.91349	UP
ITGA4	2.64655524799405	3.70820659431955	3.38487834287704	0.00364207295022021	0.0342952611326035	-1.91471	UP
ITGAM	2.40165319285475	5.85008712789611	3.38267762975902	0.00365924663105162	0.0344181313558334	-1.91914	UP
FOLR2	3.50324984432934	6.48630498804131	3.37936306851324	0.00368526405184013	0.0345418208902733	-1.92581	UP
COL22A1	3.24450333397532	5.78695412067361	3.37421319038465	0.00372605186258769	0.0348488572386256	-1.93618	UP
CLEC12A	3.15095283090453	3.53683339306913	3.37221278424869	0.00374201574780514	0.0349261459411345	-1.94021	UP
SELPLG	2.94778524556325	5.26812013137211	3.37178540464059	0.00374543515185484	0.0349261459411345	-1.94107	UP
KCNK2	3.14576674120661	4.58446859720677	3.36642573807322	0.00378858087430897	0.0350913392088024	-1.95185	UP
OLFML2B	2.04981790444645	9.31830715536333	3.36286010590129	0.00381755688475445	0.035251380717555	-1.95903	UP
SLC38A3	-2.05384	9.43986924137649	-3.35956	0.00384454094952361	0.0353371076068589	-1.96566	DOWN
ADCY1	2.21085316542392	4.18714346848736	3.34996908264567	0.00392415872647647	0.0358043504340552	-1.98496	UP
IGF1	2.45471510650857	4.20171116732463	3.34841849191847	0.00393717827097229	0.0358375607489218	-1.98808	UP
CEL	-1.96035	3.76573148237705	-3.34821	0.00393897150155363	0.0358375607489218	-1.98851	DOWN
SNX20	2.44625129491319	3.08280205443201	3.34807157557515	0.00394009700596558	0.0358375607489218	-1.98877	UP
C1QTNF1	2.14198524450083	8.99865795812173	3.34552467965991	0.0039615906754918	0.0359423338578196	-1.9939	UP
RORC	-2.25624	8.67705796677895	-3.34426	0.00397230526495534	0.0359423338578196	-1.99644	DOWN
IRX3	3.12039847493016	5.06269091276858	3.34137160388291	0.00399688838841681	0.0360501484117017	-2.00224	UP
AOAH	1.93691025191249	4.87241343865793	3.33840195504409	0.00402231866642146	0.0360717911414327	-2.00821	UP
HGF	2.18051359510785	3.20460928153198	3.33208618589163	0.00407693675750874	0.0363211785388821	-2.0209	UP
LY6D	-2.11326	4.04273902705719	-3.32861	0.0041073394944022	0.0364508065594183	-2.0279	DOWN
CD74	2.41223730865425	11.1207120213246	3.32741770672153	0.00411778038661665	0.0365000640326762	-2.03028	UP
CA9	-2.38433	8.67769147886963	-3.32475	0.00414130117434488	0.0365998831435442	-2.03564	DOWN
CLEC18C	-2.59227	5.72669977607972	-3.32107	0.00417395259728147	0.0367855191450585	-2.04303	DOWN
SATB2	2.63664158058751	6.68557520847634	3.31895325246481	0.00419286925959591	0.0368883979481857	-2.04728	UP
SPI1	2.41723388574759	6.90293999389773	3.31518864750091	0.00422669899735033	0.0370040679961574	-2.05484	UP
SOX8	-2.01556	10.2392290618608	-3.31185	0.00425689692412429	0.037116063309815	-2.06154	DOWN
LAMB3	-2.03366	7.78108532454474	-3.30656	0.00430526083516635	0.0373197610258584	-2.07216	DOWN
LILRB5	3.17656802799943	6.06779300371742	3.30466523865057	0.00432270353206586	0.0373408539485805	-2.07596	UP
LYVE1	2.30223703102311	6.81149480260398	3.30238670258598	0.00434377272755863	0.0374794771700969	-2.08054	UP
C1QB	3.12699119385224	7.73533824380635	3.30163146142733	0.00435077867493485	0.0375182399080026	-2.08205	UP
MCTP1	2.15294246972965	5.1949314834904	3.29918050818688	0.00437359181342223	0.0376063392851115	-2.08697	UP
LGI2	2.23924812607774	5.09926018989219	3.29834008665533	0.00438144153027169	0.037652146069295	-2.08865	UP
RASGRP4	1.92602087066263	3.6496248976307	3.29265684654044	0.00443489085520774	0.0380239033863791	-2.10005	UP
HLX	1.93761763263597	5.33114915077648	3.28437381405542	0.00451394615166462	0.0385431734916788	-2.11666	UP
CBLN4	3.22690762857484	3.86414805966319	3.28163229602092	0.00454041725527842	0.0385569123203231	-2.12215	UP
EFNB2	2.25946705364009	4.88206447431003	3.27971194430182	0.00455905072991025	0.0385569123203231	-2.126	UP
APBA2	2.20696173545028	3.69925982929546	3.27771499489781	0.00457850754500521	0.0386137824588288	-2.13	UP
BASP1	2.45090929782619	6.77243176214263	3.27612750931502	0.00459403332860193	0.0386338791526991	-2.13318	UP
RNASE1	3.41745794742138	8.86511869950544	3.27504388743138	0.00460466111397942	0.0387014507029115	-2.13536	UP
COL14A1	2.10658093593489	9.68812228000227	3.2733863222258	0.00462096492231892	0.0387077123431282	-2.13868	UP
IKZF1	2.67241353127854	4.1624831195195	3.27302585339843	0.00462451803149071	0.0387090388577873	-2.1394	UP
C5orf49	-2.20183	4.81178498679407	-3.26778	0.00467651093230598	0.0388823241186891	-2.1499	DOWN
TRIM29	-2.28056	7.55050696563387	-3.26351	0.00471926088359616	0.0389577391579455	-2.15845	DOWN
CHRDL1	3.04974452868401	4.69737148332156	3.26292453421858	0.00472519005023322	0.0389577391579455	-2.15963	UP
THY1	1.98802483459893	9.67121201893453	3.25984366196773	0.00475632299760505	0.0390311343514297	-2.1658	UP
CLVS2	-2.15058	7.98582469381019	-3.25879	0.00476703413951565	0.0390760673259473	-2.16791	DOWN
KYNU	2.06461049120028	3.94164677663924	3.25628631722502	0.00479252268387532	0.03919889649436	-2.17292	UP
FCGR2A	2.02353108518474	6.32576489001777	3.25314184199732	0.00482474726235131	0.0393546461120863	-2.17921	UP
CD37	2.03652021134795	5.58994722892848	3.25183258130994	0.00483822751431306	0.0394187331645434	-2.18183	UP
COL9A3	-2.7863	13.9531923010663	-3.24919	0.00486555705329575	0.0395578268706675	-2.18712	DOWN
CLEC5A	2.43184415846473	3.25774328759032	3.24222601460239	0.00493828040748897	0.0399349489815541	-2.20105	UP
GBP5	2.77747005095027	3.04272800937638	3.23978406641511	0.00496403701448431	0.0400530705487607	-2.20593	UP
FAT3	2.91193819779075	5.95047243733083	3.23234697786941	0.00504329897848254	0.0405248181687002	-2.2208	UP
CRHBP	2.98963258516545	4.05629963412345	3.22993734439282	0.00506924666464193	0.0406606815112676	-2.22562	UP
SCUBE1	-2.14963	12.0954427713845	-3.22041	0.00517309970851569	0.0411833916528073	-2.24464	DOWN
CNMD	-3.15312	11.1718903140998	-3.22004	0.00517721261545916	0.0411917468687191	-2.24539	DOWN
HRH2	2.38597805991231	3.20926863699653	3.21836641303242	0.00519569047849595	0.0412579740001341	-2.24873	UP
SAMSN1	2.22278866808394	3.01495762690007	3.21756340397589	0.00520457995861543	0.0412579740001341	-2.25034	UP
COL1A2	2.58807945387697	15.4311300546845	3.20706774782623	0.00532215599880321	0.0418565977840545	-2.27129	UP
EBF2	2.32295191483056	2.76433695940457	3.20341856671011	0.00536364521124106	0.0420058405394519	-2.27857	UP
FGF7	3.10968890735589	6.26583225162234	3.1984359471188	0.005420809591349	0.0422742050868447	-2.28851	UP
MCF2L	2.03557396795022	5.40772593165999	3.1974126172187	0.00543262403668173	0.0423239973880731	-2.29055	UP
STC1	1.9727860378803	3.13299612744726	3.19386363493101	0.0054737941101977	0.0425264589803073	-2.29763	UP
C6orf52	-2.07016	3.2648299487786	-3.18365	0.00559398290882021	0.0431059109209131	-2.31799	DOWN
MNDA	2.37055795832454	3.99990675292179	3.17703376025037	0.00567324792395091	0.0435620225107074	-2.33117	UP
USP43	-2.12093	3.49072226227333	-3.16968	0.00576266929466663	0.0439839339245498	-2.34582	DOWN
ANO5	2.98000171453558	5.04556761374171	3.16271999902985	0.00584849528457274	0.0442924855975735	-2.35967	UP
TMEM151A	-2.19488	4.60967405706903	-3.15288	0.00597204242511792	0.0450680876035061	-2.37925	DOWN
VNN1	2.16388511891061	3.2112285113728	3.14255598031543	0.00610442849985428	0.045789348852927	-2.39977	UP
TDRD12	-1.97708	2.25467910227656	-3.13565	0.00619464090957768	0.0461169942173181	-2.4135	DOWN
NXPE4	-2.1753	6.29425026892435	-3.13436	0.00621152884778938	0.0461291000552	-2.41605	DOWN
CD8B2	-2.07595	8.31352897997408	-3.12305	0.00636242782951314	0.0467842168527796	-2.43851	DOWN
AK5	2.66925200413954	4.5057424251047	3.12064066554441	0.00639507023972841	0.046908704407089	-2.4433	UP
LRRC2	2.18513416720184	4.41407304760757	3.11980366429563	0.00640643577428324	0.0469459336292223	-2.44496	UP
WNT5A	2.08929738145641	3.88487084438984	3.11941908604219	0.006411664557381	0.0469522285497271	-2.44572	UP
FAM83H	1.92698461063115	3.12295583653053	3.11549812355878	0.00646521409519594	0.0471548652170541	-2.4535	UP
FPR1	1.90039781798651	3.60701525285503	3.11419265479091	0.00648314037776977	0.0471607389955991	-2.45609	UP
MECOM	2.55475859365291	5.14468150979132	3.10927427939748	0.00655111689328003	0.0474074077037416	-2.46584	UP
CD36	3.9102049088271	7.49636416208721	3.10921178300477	0.00655198513383928	0.0474074077037416	-2.46597	UP
APOL4	3.2778479056742	4.22505523384907	3.10551527992685	0.00660354060176453	0.0476418804072204	-2.47329	UP
LILRB4	2.64718107865503	4.8330901179877	3.10477231903452	0.0066139506583253	0.0476856634880655	-2.47477	UP
OLFML2A	3.74639519510836	5.9723067216752	3.10261374481217	0.00664428707605842	0.047751214821533	-2.47904	UP
RHBDL2	2.18483337545104	4.55333261691134	3.09850124504153	0.00670246183224589	0.048009069277534	-2.48719	UP
KLK1	2.34581825175696	3.11484723684962	3.09355384680743	0.00677310887402085	0.0483511220289379	-2.49699	UP
LRRC73	-2.10574	4.03846048487763	-3.09151	0.00680254325618217	0.0484916729632432	-2.50105	DOWN
VSIG4	3.14656003764843	6.5562372334462	3.08025990589155	0.00696657635008365	0.0492144274385701	-2.52331	UP
MTSS1	2.10066127555334	7.18930633796812	3.07797051144011	0.00700043612126723	0.0493368791228309	-2.52784	UP
CA12	3.05477371900334	5.15793574524897	3.07571570557715	0.0070339418670832	0.049479571277074	-2.5323	UP
SIGLEC9	2.0655283072856	2.77574402135571	3.07139151083864	0.00709863808792172	0.0497115614431337	-2.54085	UP
RAMP1	-2.24364	8.45578602205028	-3.06887	0.00713658204542287	0.0497793271925361	-2.54582	DOWN
FBXO2	-2.2874	11.4994913249714	-3.05925	0.00728336469000708	0.0505198813790593	-2.56483	DOWN
PPARG	2.74537024106617	5.61580478296441	3.05669813440677	0.00732285515095882	0.0506995634686282	-2.56988	UP
DENND2A	2.00377493299097	5.6711161487105	3.04615216133226	0.0074880412242395	0.0512534943920184	-2.5907	UP
OAS1	1.92262883170319	5.8257157742827	3.04605459017909	0.00748958641237226	0.0512534943920184	-2.59089	UP
P2RY1	2.70471180522601	3.5704153596995	3.04589359388624	0.00749213671624467	0.0512534943920184	-2.59121	UP
FMO3	3.25184887117012	4.72387813691317	3.04294675901474	0.00753896714843957	0.0514324326438562	-2.59702	UP
SGCG	2.39630294139929	3.51633739031741	3.03618502440488	0.00764750766229354	0.0520302401435987	-2.61036	UP
NR2F1	2.57629468256695	3.60298	3.02753784817712	0.00778854171031999	0.0525718594431785	-2.6274	UP
ITIH6	-2.46586	10.3262184077681	-3.02151	0.00788839618514148	0.0528976144903895	-2.63927	DOWN
MLXIPL	2.36385	4.14830331063422	3.01682659082256	0.00796676802170805	0.0532817615045147	-2.64849	UP
PRSS54	-2.25902	2.44479799324975	-3.01681	0.00796709932860433	0.0532817615045147	-2.64853	DOWN
SNCAIP	2.45457337414052	4.5088206458711	3.01325630689194	0.00802705509624376	0.0535148956773696	-2.65552	UP
MATK	2.75389837712783	4.76671490750271	3.0092327642208	0.00809552981834577	0.0537314244546231	-2.66343	UP
KRT16	-2.3575	2.7540370752389	-3.00336	0.00819643587884186	0.0540763043462998	-2.67497	DOWN
IRX6	2.19355252310537	4.06771116253272	3.00266274244567	0.00820856962024336	0.0540763043462998	-2.67635	UP
COL1A1	3.8685719056967	13.9805809618321	3.00163304144198	0.00822642512917734	0.0541427900807893	-2.67838	UP
COL9A2	-2.34241	12.9717367137049	-2.99022	0.00842690379448982	0.0547620343667173	-2.7008	DOWN
MFNG	2.48778872729163	4.62600757410504	2.98677592015421	0.00848831240026555	0.0549935065966857	-2.70756	UP
PCSK1N	-2.07602	9.8772241753094	-2.98604	0.0085015131234933	0.055031260361832	-2.70901	DOWN
DDIT4L	-2.1069	9.55647718581967	-2.98581	0.00850554922292752	0.0550335211316164	-2.70945	DOWN
GLB1L3	-2.03679	7.56734944863655	-2.98503	0.0085196230612662	0.0550792927720006	-2.71099	DOWN
DSP	-2.06171	8.32848066375443	-2.98501	0.00852000314936353	0.0550792927720006	-2.71103	DOWN
ADAMTS9	2.03754980916892	6.49020244710281	2.98077658268128	0.00859635261659839	0.0553809907241969	-2.71934	UP
ESM1	3.68454485828779	4.78129520920772	2.97761907697967	0.00865375255191857	0.0555953436796446	-2.72553	UP
ZDHHC19	-1.9333	2.92487590307523	-2.97727	0.00866012711508722	0.0555953436796446	-2.72622	DOWN
KLK4	2.66123753919696	4.01179971047774	2.97637507569037	0.00867646957107472	0.0556091289340628	-2.72797	UP
CCL5	2.24657437911141	5.34242520177952	2.97489	0.00870360423907054	0.0556556786886555	-2.73088	UP
GALNT14	1.91784986180355	4.03171182641502	2.97454189991438	0.00871005164176093	0.0556556786886555	-2.73157	UP
LILRA6	2.12818979282104	3.09760126522381	2.97227570702791	0.0087517413390082	0.0557802062200578	-2.73601	UP
CALCRL	3.40821425152449	5.67653264909971	2.96822	0.00882681965288613	0.0559957233143354	-2.74396	UP
HIST3H2A	2.02970562387023	4.06044645802321	2.9647198004961	0.0088921524443376	0.0561132434468203	-2.75082	UP
FOXA3	-2.4249	8.10632991596206	-2.96211	0.00894118323327924	0.0562431698791231	-2.75593	DOWN
SHANK3	2.89872737499078	6.00886028966216	2.95975018346181	0.00898569664009697	0.0564043287412647	-2.76055	UP
CTRB2	-1.89655	2.81509019751195	-2.95938	0.00899276334002291	0.0564249593848348	-2.76128	DOWN
F2R	2.48734464796311	5.43009112478775	2.95736725638021	0.00903089034288193	0.0566165897304488	-2.76522	UP
NHSL1	2.12144723674927	4.60712990622175	2.94795651234595	0.00921154413498997	0.057435555264409	-2.78364	UP
SPARCL1	2.51070947302998	9.88684668824067	2.94262166702813	0.00931551222849421	0.057890362628948	-2.79407	UP
MMP11	2.93823110606703	5.70518713269738	2.93157171953503	0.00953450402319837	0.0586321598752106	-2.81566	UP
SFRP1	2.79270240264071	6.09789369374931	2.93072449270403	0.00955149986367708	0.0586321598752106	-2.81732	UP
ACVRL1	2.59200412259737	5.91902723249373	2.93019149608458	0.00956220716845693	0.0586321598752106	-2.81836	UP
LCP2	2.37028894011582	4.59205873401934	2.92828133564787	0.00960067612502626	0.0587990358029262	-2.82209	UP
GDF6	-2.90162	7.25247014992416	-2.92457	0.00967593399366453	0.0590726653265564	-2.82934	DOWN
TREM2	2.75608723293404	4.06967901947904	2.92172159947817	0.00973393273142626	0.0592333088598285	-2.83489	UP
TRPC6	2.61153497144166	3.57197578508963	2.92135127646855	0.00974150898198556	0.0592548918394859	-2.83561	UP
IGSF21	2.51108	3.98831278150955	2.9191908887773	0.00978582166421029	0.059355123925911	-2.83983	UP
ITGA8	3.25169073975578	3.83761286790859	2.91052575613461	0.00996553322919992	0.0600547091288927	-2.85672	UP
BMP3	2.74566157362602	4.47310036130072	2.91001680119746	0.00997618789571138	0.0600709924118214	-2.85772	UP
CLEC18A	-2.03128	9.27482139497062	-2.90867	0.010004373416781	0.0601673174827921	-2.86033	DOWN
GIMAP7	3.02037867935712	5.28672309810256	2.90626411034445	0.0100550906101828	0.0603265022259642	-2.86503	UP
BMP7	2.49291934824229	3.7776874146513	2.90096879736533	0.0101674599941355	0.060707870132984	-2.87534	UP
ROBO4	3.2061898468787	5.22062708468655	2.89236672779228	0.0103526050113183	0.0613213987037211	-2.89208	UP
S1PR3	2.1853141614856	7.66785773027788	2.88708273678253	0.0104679523341133	0.0617044783413576	-2.90236	UP
CFHR1	-2.24353	4.44903413053671	-2.88021	0.010619738844985	0.0622553600990737	-2.91571	DOWN
ADM	-2.05003	9.48524335165312	-2.8771	0.0106891861026552	0.0625164526356027	-2.92175	DOWN
TMEM59L	-2.13076	6.07815589415984	-2.87412	0.0107562643293627	0.0627182647048425	-2.92755	DOWN
MYO1G	1.90459665075997	5.61237117698154	2.87381299201654	0.0107631509651417	0.0627339142743735	-2.92814	UP
CLIC5	2.27085416329938	6.08367244446949	2.87306909119101	0.0107799366467336	0.0627827211571566	-2.92959	UP
GIMAP8	2.82230442296835	5.25526478549526	2.86714861264725	0.0109144367349195	0.0631227420155536	-2.94108	UP
IGSF10	1.94530020512445	3.98097933298149	2.86207932988498	0.0110308912316741	0.0634765279164225	-2.95091	UP
GALNT9	-2.21461	2.96087477879318	-2.86104	0.0110548158741916	0.0635121794341583	-2.95292	DOWN
CD200R1	2.10564328739967	2.68069436572774	2.85914255689099	0.0110989064809796	0.0636470906805924	-2.95661	UP
COL4A2	2.01839421066712	9.31237137142288	2.84866307092907	0.0113449377353825	0.0645127183146876	-2.97691	UP
SYN1	-2.02753	4.37104593745841	-2.84252	0.0114917162865989	0.0648287411224725	-2.98881	DOWN
CNTFR	-2.37392	9.57769	-2.84116	0.0115242799932171	0.0649448545857802	-2.99143	DOWN
PRKCB	2.02857543252402	3.29829449217953	2.83575136347676	0.0116553407927027	0.065422693701891	-3.0019	UP
FIBCD1	-2.04825	3.61219267350869	-2.83378	0.0117033993355406	0.065478501454878	-3.0057	DOWN
TSPAN18	2.84139103218876	5.16636678720889	2.83338525954569	0.0117131073742529	0.0655082629357334	-3.00647	UP
ADIPOQ	3.29370457692312	6.15932605280171	2.83278155048802	0.0117278907678221	0.0655418290869639	-3.00764	UP
WNT7B	-2.36664	4.94405735971634	-2.82433	0.0119368522848763	0.0661839112266263	-3.02398	DOWN
ADAMTS16	2.02966768227282	4.20831676661254	2.82430534418795	0.0119373686578995	0.0661839112266263	-3.02402	UP
RIPK4	-2.65222	3.42410606775884	-2.82381	0.0119497982382408	0.0661839112266263	-3.02498	DOWN
C1QTNF8	-1.99903	9.53719104052442	-2.81992	0.012047087569815	0.0665167921303493	-3.03248	DOWN
CCDC88C	2.04256769027744	4.5626968895776	2.81958318219069	0.0120556355119264	0.0665167921303493	-3.03313	UP
APOD	-2.61478	11.8727994689103	-2.81931	0.0120624301909892	0.0665167921303493	-3.03365	DOWN
HK3	2.05003347294653	4.67287613538931	2.80883808632193	0.0123289841781726	0.0672977594393388	-3.05386	UP
PTPRB	2.88222706120977	5.52696502184968	2.80666680990839	0.0123849430998707	0.0674216067293105	-3.05804	UP
KCNB1	1.93282252264554	4.00058637729375	2.80540609406328	0.0124175472650079	0.067525219681156	-3.06047	UP
CSF3R	2.38812277762348	4.62452439877191	2.79983924555549	0.0125625092489459	0.0679942480325286	-3.0712	UP
CD248	2.69189311850964	5.90958874556061	2.79360606360187	0.0127267625557451	0.0684723190708304	-3.0832	UP
PLAU	2.20570910133214	6.13460562357649	2.79176457200851	0.0127756840476034	0.0685887456370578	-3.08674	UP
COL11A2	-2.30643	14.5177022641263	-2.78982	0.012827584038893	0.0687530868756035	-3.09048	DOWN
PEAR1	2.0594869333683	4.9442835129509	2.78431501858486	0.0129754497994532	0.0692967939736808	-3.10107	UP
CD86	2.33345240147146	4.41548700659768	2.77729329129685	0.0131665006130789	0.0698423435150777	-3.11456	UP
MSC	1.94332021305759	4.17555426500785	2.76798555592172	0.0134239368869751	0.0707054008157647	-3.13242	UP
ADAM33	2.4382006319793	5.2098310881304	2.76648710703693	0.013465832473748	0.0707762258224071	-3.1353	UP
MGST1	1.90807560198278	6.55689775274953	2.76616448829656	0.0134748691470559	0.0707987932974667	-3.13592	UP
SPTSSB	-2.80273	7.83537964227062	-2.76474	0.0135148045050647	0.0708589697390591	-3.13865	DOWN
LEF1	2.22880003462884	4.42743881143088	2.75115272607219	0.0139018789629255	0.0721033173313373	-3.16468	UP
SEMA6B	2.8017786907243	4.79599	2.74510888179255	0.0140774515530116	0.0726000079212979	-3.17625	UP
LDB2	2.63084707278434	5.40011394915607	2.74316878253014	0.0141342624104185	0.0728161610649513	-3.17996	UP
GFRA1	3.10560757333813	4.54227050918806	2.72564742159931	0.0146574250083597	0.074393533865959	-3.21343	UP
PHEX	2.20556633027736	4.87750413982821	2.71642557064646	0.0149402078209841	0.0753427915328192	-3.23102	UP
NEURL1B	2.11817282773076	5.90132174215938	2.71359471384197	0.0150280615013441	0.0756317849057865	-3.23641	UP
FOXA2	-2.35297	5.6427658465215	-2.70764	0.0152143527312697	0.0762335198298031	-3.24775	DOWN
KCNK5	-2.44825	10.0969448493947	-2.70101	0.0154247146240912	0.0768727025685966	-3.26037	DOWN
CCL4	2.13743126135274	3.11411347282975	2.69601783725026	0.0155847588064681	0.0773383293564325	-3.26986	UP
PCDH7	2.68449714388849	4.03921933891032	2.68868105250283	0.0158229417325545	0.0781824068989872	-3.2838	UP
KDR	3.43431554475679	4.97275458194055	2.68795089610256	0.0158468359094437	0.0782488670637862	-3.28519	UP
ACTA2	2.30454499460176	6.03110513184212	2.68629153430142	0.0159012669091737	0.0783360432848961	-3.28834	UP
SIRPB2	2.05176586048969	3.0039641019401	2.6822028573695	0.0160361517803827	0.078767260646551	-3.2961	UP
PDE9A	2.20439290040828	3.47806497458989	2.68117993273406	0.0160700691779061	0.07890268116454	-3.29804	UP
TBX3	1.93886408227654	4.71342792197902	2.67754875514479	0.016191025637435	0.0792404720295056	-3.30492	UP
ADH1B	3.16205329041435	6.83111659580807	2.67005304649598	0.0164434785495286	0.0797294585189442	-3.31913	UP
GIMAP1	2.05471868880219	5.10507070292114	2.66589167643239	0.0165852564260503	0.0799716853670439	-3.32701	UP
MYCT1	2.80676360294875	4.02652834382206	2.65527777877878	0.0169521949572645	0.0811823593606312	-3.34709	UP
HLA-DRB5	3.92005241963978	7.05029022017768	2.63975584232418	0.0175028381206103	0.0828360382455137	-3.37639	UP
NOSTRIN	1.99418171820206	5.23417382542801	2.63868061199095	0.017541609356131	0.0829340671829081	-3.37842	UP
PLN	2.60727126491594	4.13022	2.63263711517881	0.017761062056523	0.083607497104295	-3.38981	UP
NRXN2	2.05339961096299	5.18467706742748	2.62664414704321	0.0179812708074919	0.0841663309324024	-3.4011	UP
TP53I11	2.14826923864179	8.19716795581678	2.61891555146041	0.0182691090211757	0.0851003026110776	-3.41563	UP
FLT4	2.88378337670814	4.33622395033656	2.61651198279515	0.0183595196244052	0.085401230736521	-3.42015	UP
KLHL34	-1.93723	2.81761644854608	-2.61113	0.0185633502724681	0.0858451726872988	-3.43026	DOWN
EMCN	2.50244647711963	5.97948721595888	2.60681825384036	0.0187285064005971	0.0861412884803994	-3.43836	UP
COCH	-2.42182	5.19063878811694	-2.60241	0.0188988007712938	0.0865750545130537	-3.44664	DOWN
CKMT1B	-2.27757	2.92257967068207	-2.60149	0.0189344629726714	0.0866711833158743	-3.44836	DOWN
OPCML	2.12238276048474	3.45557821862277	2.59413620329746	0.0192219402816042	0.0873442625824981	-3.46214	UP
LIN7A	2.0226895424408	2.80056902791878	2.59237749708978	0.0192913395073185	0.0875796304214547	-3.46543	UP
VANGL2	1.92949516829438	3.07170104710192	2.5904335293475	0.0193683272363535	0.0877423431432621	-3.46907	UP
MMP1	2.93172692073307	4.40069733958177	2.5791714107405	0.0198201415025581	0.0889790232206571	-3.49014	UP
HSH2D	1.96942718437207	2.62573715938573	2.57884357542221	0.0198334428899076	0.0890041477854659	-3.49075	UP
ADGRL4	3.20197737092448	5.24244183042673	2.57873960066793	0.0198376632734136	0.0890041477854659	-3.49094	UP
MZB1	2.51878735111508	2.7866643255976	2.56940370546397	0.0202201183751785	0.0898558222644507	-3.50838	UP
WISP2	2.53436157262962	8.48756211622344	2.56687702205711	0.0203248278806571	0.0901963334610636	-3.51309	UP
NETO2	2.02673441409301	3.34212214757548	2.56620889853909	0.0203526020885953	0.0902832960999888	-3.51434	UP
PTPRZ1	2.20131354658422	5.83379234168526	2.56578751399189	0.0203701378173015	0.0903152181768863	-3.51512	UP
BMP8B	2.49558476593065	6.2379920350084	2.56505518316821	0.0204006476577223	0.0903889782092076	-3.51649	UP
SHISA9	-2.25049	2.98116822955042	-2.56165	0.0205432354994867	0.090805115872324	-3.52284	DOWN
NKG7	2.51894638799249	3.53790253857914	2.55504308339683	0.0208221507204043	0.0915239277519803	-3.53514	UP
FRMD3	2.23245	4.61530337289043	2.55141598986182	0.0209768833704581	0.0918246152700374	-3.54189	UP
PLIN4	2.94504013580943	7.14980055902646	2.55009347108339	0.0210335738945587	0.0919648967557344	-3.54436	UP
DUSP5	2.00131801291837	5.49359832744099	2.54561272964351	0.0212267282214771	0.0925383680379639	-3.55269	UP
CD200	2.8259138428164	4.94213388427691	2.5451573270309	0.0212464536926038	0.0925468484714718	-3.55353	UP
NUPR2	-2.27717	5.59739709593017	-2.54089	0.0214322394676089	0.09302676316749	-3.56147	DOWN
RASGRP2	2.11525825102045	5.34273167916007	2.53682092602617	0.0216106325095705	0.0935562388255101	-3.56902	UP
MAGED4	-2.18535	3.58612008016599	-2.53637	0.0216304723939741	0.0935698131737126	-3.56985	DOWN
FAM163B	-2.06057	3.77440597422431	-2.53346	0.0217589085231147	0.093952915106894	-3.57525	DOWN
DMP1	3.13741083814909	5.16316265029046	2.52357385929644	0.0222015591390487	0.095203295969141	-3.59358	UP
TRARG1	2.80694760039562	4.83040469567683	2.52327468687529	0.0222150801512621	0.0952065751989349	-3.59414	UP
BST2	2.31053639773661	7.5496019570747	2.51820228624571	0.0224455186573813	0.0959376993921582	-3.60353	UP
SERPINA5	-2.00469	13.2304624960669	-2.50885	0.0228762480812147	0.0968430973847124	-3.62082	DOWN
TCIM	2.0416033218529	4.04342784415149	2.49334972439629	0.0236077070215313	0.0984897042301727	-3.64942	UP
FABP4	2.93372826707474	8.88287416557283	2.49247622860392	0.0236495740243962	0.0985564943025351	-3.65103	UP
S100A8	1.91344574272725	4.89185153808083	2.48665116430286	0.0239305744647138	0.0993732466462355	-3.66176	UP
GZMA	2.09026	3.46081556169381	2.48459917954518	0.0240303125590477	0.0996390209913624	-3.66553	UP
CRLF1	-1.90652	11.6769665796064	-2.48116	0.0241985883540919	0.100031107272648	-3.67187	DOWN
PPP1R16B	3.02272544415044	4.26100207187556	2.48038254403775	0.0242365010045196	0.10013236935911	-3.67329	UP
FMO2	3.22800125075489	5.75366303224494	2.47442407774597	0.0245307181230866	0.100790709036579	-3.68424	UP
APOE	2.53222440994523	10.5281588857966	2.4733277508819	0.0245852191642834	0.10095872231757	-3.68625	UP
ADGRF5	3.28049779323606	5.69520634181732	2.47202102641186	0.0246503291404824	0.101077809020312	-3.68865	UP
FGFBP2	-2.11539	14.6295631680736	-2.46946	0.0247784221030836	0.101485633963309	-3.69335	DOWN
LCN2	-2.38878	4.19360441381719	-2.46379	0.0250641396366418	0.102221970589113	-3.70375	DOWN
EMILIN3	-2.1277	10.2866885518643	-2.4622	0.025144821685141	0.102362251249471	-3.70666	DOWN
FOXI2	-2.5035	4.73200358603135	-2.46148	0.0251815688395146	0.102448971945335	-3.70798	DOWN
CHL1	2.74752069984123	4.00173689295558	2.45242996642475	0.0256462392736502	0.103773763523388	-3.72455	UP
ITGB3	2.44487283445645	4.28153828015913	2.45018535368601	0.0257627398952355	0.104132255189868	-3.72866	UP
PAX9	-2.21699	2.66452456803675	-2.44335	0.0261205955339287	0.104925223233303	-3.74115	DOWN
CHAD	-3.21547	13.6311164665694	-2.43118	0.0267693217033729	0.106393476494303	-3.76335	DOWN
NPY1R	2.2223354349934	3.90799119601437	2.4304396504744	0.0268093244365412	0.106431591985173	-3.7647	UP
ACE	2.28642146712853	3.91774999881535	2.42853040477482	0.0269126185565086	0.106784863687667	-3.76818	UP
SPN	2.0171056721233	2.97532975968542	2.42594306123945	0.0270531977293454	0.107029706468576	-3.77289	UP
R3HDML	-2.02823	3.43218759855141	-2.4158	0.0276109360156402	0.108574405138425	-3.79134	DOWN
STUM	1.90294810887089	2.44382281676003	2.41441612102499	0.02768794248198	0.108791239123063	-3.79385	UP
CST1	-2.03274	2.05310446569586	-2.41378	0.0277232963252383	0.108815578292619	-3.79501	DOWN
FGF18	-1.9066	7.08398553859669	-2.40901	0.0279905110520645	0.109527381018235	-3.80367	DOWN
NTRK3	1.96128291224644	4.06124279139552	2.40766702476975	0.0280660696273263	0.109670738567304	-3.80611	UP
APLNR	3.09928984871576	5.22630286642087	2.40572263559357	0.0281759048499375	0.109925666351118	-3.80963	UP
APBB1IP	2.05826402944656	6.02421006128174	2.39066544974881	0.0290402459405342	0.11216192442786	-3.8369	UP
AVPR1A	2.34386657153597	3.31224574951031	2.38907935422489	0.0291327305439296	0.11230998678441	-3.83977	UP
MYRIP	2.54439329172673	4.00117363336965	2.38799500480777	0.029196117681943	0.112424359778241	-3.84173	UP
PTGDS	2.01041358282167	3.09207407258848	2.38551735865031	0.0293414383543835	0.112707063900124	-3.84621	UP
TMEM132A	1.91594588737557	4.86682818989917	2.38132842405337	0.029588676705387	0.113248763379824	-3.85377	UP
RELN	-3.1132	7.75389982189996	-2.37642	0.0298810895507934	0.11397424751725	-3.86263	DOWN
ANGPTL4	-2.06155	12.1055779806134	-2.37427	0.0300099951878018	0.114362828227806	-3.86651	DOWN
MS4A14	2.10664583217369	3.76152487240002	2.36724795656259	0.0304341377968609	0.115180796815734	-3.87915	UP
MMP16	2.12056029886259	7.21729161700358	2.36145640831968	0.0307884236574999	0.115879677240419	-3.88957	UP
CXCL9	2.03309811137843	2.52208615379021	2.36015263275226	0.0308687106818844	0.116094039896319	-3.89191	UP
CREB3L1	2.0878789562011	6.5532120091409	2.3576393573024	0.0310240330904654	0.11655966547168	-3.89643	UP
PCDH17	1.96874085240808	2.80931260659839	2.34995224901624	0.0315036586837317	0.11762258958781	-3.91023	UP
SPOCK2	1.90013540165332	3.94165851409199	2.34023451042075	0.0321199191272028	0.119089588042179	-3.92764	UP
CYYR1	2.72707567604618	4.69820526444339	2.33335851562266	0.032562760970722	0.120134536087486	-3.93994	UP
ELMOD1	1.89744614929141	2.57516706738361	2.33103915821713	0.0327134200555831	0.120452200584531	-3.94409	UP
DCLK1	2.09493653805172	5.05543813356884	2.32837218115755	0.0328874648392894	0.120646642333761	-3.94885	UP
APOBR	2.16186148726078	4.58999960385228	2.32567475334531	0.0330643767393298	0.121146772603823	-3.95367	UP
NPNT	2.54872343982471	5.87400476782892	2.30115218543566	0.0347139597758103	0.125344769611398	-3.99732	UP
CXorf36	2.56615981556267	4.66263592935394	2.29672475386722	0.0350198444916963	0.126015775541788	-4.00518	UP
OLR1	2.08804840085051	2.92984528938917	2.29640100982586	0.0350423097626302	0.12601736036964	-4.00575	UP
ALDH1A1	2.1745870893237	5.17040892108224	2.29360736978506	0.0352367249210098	0.126399764721327	-4.0107	UP
CARD10	1.9139287156449	4.68075659784807	2.28952251820415	0.0355228076528309	0.126853815749714	-4.01794	UP
TNN	2.12268252802236	4.30954563808534	2.28636886207427	0.0357451521768897	0.127464855839568	-4.02352	UP
CDH5	3.18674560227047	5.71254650076448	2.27674466519913	0.0364317293723188	0.129203236954289	-4.04054	UP
TMEM132C	2.49536931600489	4.27157448216094	2.27274122613192	0.0367209264181291	0.129924194021976	-4.04761	UP
ARHGEF15	2.30656777677886	4.98747143192686	2.27097184790343	0.0368494202981229	0.130187244971827	-4.05073	UP
TBX2	2.89497950420919	6.12479876112667	2.26412995294524	0.0373502282977743	0.131041213473878	-4.06279	UP
NES	2.41164331455526	5.46880046493229	2.26304437682159	0.0374302684726482	0.131155309270239	-4.0647	UP
ACP5	2.56372840501789	9.71792809091387	2.25537423118518	0.0380003487369718	0.132314253696473	-4.07819	UP
NOTCH3	2.4387609922558	8.33510094983185	2.25123148871694	0.0383115990014295	0.132901984265475	-4.08547	UP
CDH6	2.06483599069891	3.50022189458698	2.24724438653514	0.0386133885236325	0.133669306700432	-4.09247	UP
PRF1	2.05766609718193	3.96768833173898	2.24643712284527	0.0386747593343582	0.13381968766434	-4.09388	UP
CCM2L	2.09455816363674	3.36251403088138	2.24587406181873	0.0387176186153133	0.133905906642906	-4.09487	UP
COL2A1	-2.05616	17.4301402473495	-2.22141	0.0406229514184009	0.138127288342248	-4.13766	DOWN
SNORC	-2.26929	12.7514531132647	-2.21016	0.0415282111855502	0.140120164639853	-4.15726	DOWN
CDH15	2.3220043941678	5.91611379175488	2.18279320731096	0.043807550792621	0.145479194243797	-4.20469	UP
MCAM	2.32249090264866	7.68908121839035	2.18177470371467	0.0438945823106454	0.145560311832122	-4.20645	UP
GJA5	2.03791340406882	4.37040781162272	2.16124160346269	0.0456834760318225	0.14936366922863	-4.24183	UP
BHLHE22	1.96712861520401	2.77274027698091	2.15879011412451	0.0459014813741144	0.149731514963157	-4.24604	UP
NGFR	2.46103588587771	5.54287952965448	2.14991118248629	0.0466990952416936	0.151242654517848	-4.26127	UP
RGS5	3.01697689524427	8.53974848485839	2.14514996833779	0.0471320323261205	0.152314320530851	-4.26943	UP
CD2	2.03118671892667	3.02781685645301	2.14425202167139	0.0472140945929349	0.15244749945679	-4.27096	UP
CD34	2.63176594775507	6.32153348542933	2.14119228945564	0.0474947059652658	0.153088636567377	-4.2762	UP
ENHO	-1.91806	8.17902780088357	-2.12301	0.0491942323834612	0.156571920423865	-4.30722	DOWN
