# Supplementary material for: CORO1A links inflammatory chondrocyte subpopulations to immune microenvironment alterations in osteoarthritis: an integrative multi-omics and single-cell study
Source: Front Immunol. 2026 Jun 11;17:1820391. doi: 10.3389/fimmu.2026.1820391 (PMC13293819; doi:10.3389/fimmu.2026.1820391)
Supplement: Supplementary file 4 [file Table4.xlsx]

## Sheet: table5
Table 5 PPI network based on the 55 key genes from STRING
name	AverageShortestPathLength	BetweennessCentrality	ClosenessCentrality	ClusteringCoefficient	Degree	Eccentricity	NeighborhoodConnectivity	NumberOfDirectedEdges	NumberOfUndirectedEdges	PartnerOfMultiEdgedNodePairs	Radiality	Stress	TopologicalCoefficient
AIF1	1.9	0.017025473392820338	0.5263157894736842	0.5272727272727272	11	3	14.272727272727273	0	11	0	0.9608695652173914	216	0.3243801652892562
TYROBP	1.62	0.13175842977883795	0.6172839506172839	0.27705627705627706	22	3	10.272727272727273	0	22	0	0.9730434782608696	1230	0.22233201581027667
CSF1R	1.6	0.15306486484037504	0.625	0.30735930735930733	22	3	10.454545454545455	0	22	0	0.9739130434782608	1212	0.22147001934235977
FCER1G	1.78	0.06920350397901417	0.5617977528089888	0.375	16	3	11.9375	0	16	0	0.966086956521739	660	0.26988636363636365
CD163	2	0.029201116343973484	0.5	0.358974358974359	13	3	10.23076923076923	0	13	0	0.9565217391304348	280	0.2765072765072765
C1QC	2.26	2.7988338192419824E-4	0.4424778761061947	0.8666666666666667	6	3	14	0	6	0	0.9452173913043479	4	0.45161290322580644
C1QA	1.84	0.054106544249401395	0.5434782608695652	0.46153846153846156	13	3	12.461538461538462	0	13	0	0.9634782608695652	544	0.27692307692307694
ITGB2	1.58	0.16967707349340003	0.6329113924050632	0.2648221343873518	23	3	10.173913043478262	0	23	0	0.9747826086956523	1484	0.21195652173913043
MS4A6A	2.34	0.00337220602526725	0.4273504273504274	0.4	5	4	10.8	0	5	0	0.9417391304347826	36	0.36
CYBB	2.12	0.01533586028483988	0.4716981132075471	0.4666666666666667	6	3	13.666666666666666	0	6	0	0.9513043478260869	138	0.36486486486486486
MRC1	2.1	0.041656330064493326	0.47619047619047616	0.5357142857142857	8	3	13	0	8	0	0.9521739130434782	326	0.3576388888888889
PTPRC	1.58	0.15705054129543922	0.6329113924050632	0.26877470355731226	23	3	10.08695652173913	0	23	0	0.9747826086956523	1352	0.21014492753623187
BTK	2.28	0.013310263432712412	0.4385964912280702	0.4	6	4	11	0	6	0	0.9443478260869564	102	0.35555555555555557
HCK	1.86	0.034476407945795706	0.5376344086021505	0.4909090909090909	11	3	13.363636363636363	0	11	0	0.9626086956521739	402	0.29051383399209485
TLR7	2.3	0.0034424928812683917	0.4347826086956522	0.4	5	3	12	0	5	0	0.9434782608695652	58	0.4068965517241379
CASP1	2.68	5.535620841743291E-4	0.3731343283582089	0	2	4	9	0	2	0	0.9269565217391305	8	0.5714285714285714
VAV1	1.96	0.04490375950580032	0.5102040816326531	0.4	10	3	11.8	0	10	0	0.9582608695652174	432	0.28536585365853656
LAPTM5	2	0.05683243287324921	0.5	0.2727272727272727	11	3	8.818181818181818	0	11	0	0.9565217391304348	480	0.2261072261072261
FOLR2	2.8	0	0.35714285714285715	1	2	4	10	0	2	0	0.9217391304347826	0	0.7692307692307693
C1QB	2	0.0053203938918224645	0.5	0.6666666666666666	9	3	14.88888888888889	0	9	0	0.9565217391304348	94	0.36314363143631434
CTSS	1.86	0.06603707063911146	0.5376344086021505	0.3333333333333333	12	3	11.75	0	12	0	0.9626086956521739	530	0.26515151515151514
VSIG4	2.22	0.009096033218482198	0.4504504504504504	0.6666666666666666	7	3	12.428571428571429	0	7	0	0.9469565217391305	104	0.38839285714285715
CCR1	2.06	0.009664032113011704	0.4854368932038835	0.5238095238095238	7	3	14.571428571428571	0	7	0	0.9539130434782609	128	0.36428571428571427
IL10RA	2.28	0.029103012633624883	0.4385964912280702	0.4	5	3	10.2	0	5	0	0.9443478260869564	202	0.3333333333333333
CCR5	2.1	0.011906650039303102	0.47619047619047616	0.5	8	3	12.125	0	8	0	0.9521739130434782	130	0.3277027027027027
CXCR4	2.18	0.032400014951035366	0.4587155963302752	0.3333333333333333	6	3	11.166666666666666	0	6	0	0.948695652173913	248	0.3235294117647059
FCGR2B	2.04	0.0055943047881823384	0.49019607843137253	0.6071428571428571	8	3	13.75	0	8	0	0.9547826086956522	92	0.34375
ITGAX	1.9	0.0347907625254564	0.5263157894736842	0.3717948717948718	13	3	11	0	13	0	0.9608695652173914	390	0.2619047619047619
MS4A7	2.46	6.835114998380304E-4	0.4065040650406504	0.6666666666666666	3	4	13.333333333333334	0	3	0	0.9365217391304348	10	0.5128205128205128
SIGLEC1	2.38	2.594752186588921E-4	0.42016806722689076	0.3333333333333333	3	4	16	0	3	0	0.9400000000000001	6	0.5402298850574713
CD33	2.26	0.0034930942073799227	0.4424778761061947	0.5	5	4	13.2	0	5	0	0.9452173913043479	42	0.4
MME	2.48	0	0.40322580645161293	1	3	4	13.666666666666666	0	3	0	0.9356521739130435	0	0.5466666666666666
CD53	2	0.04327352919189654	0.5	0.42857142857142855	8	3	12.5	0	8	0	0.9565217391304348	358	0.2976190476190476
NCKAP1L	2.24	0.006879444818220328	0.4464285714285714	0.4	5	3	11	0	5	0	0.946086956521739	78	0.3333333333333333
EVI2B	2.82	0	0.3546099290780142	1	2	4	9.5	0	2	0	0.9208695652173913	0	0.7307692307692307
SASH3	2.82	0	0.3546099290780142	1	2	4	9.5	0	2	0	0.9208695652173913	0	0.7307692307692307
CD74	2.36	0.0014965986394557822	0.42372881355932207	0.6666666666666666	4	4	11.5	0	4	0	0.9408695652173913	12	0.39655172413793105
HLA-DRA	2.22	0.002475551659225129	0.4504504504504504	0.6	5	3	13.6	0	5	0	0.9469565217391305	30	0.4
CLEC7A	2.22	0.0017071386663223397	0.4504504504504504	0.6666666666666666	6	4	14.5	0	6	0	0.9469565217391305	28	0.4264705882352941
CORO1A	2.4	0.007076184586388668	0.4166666666666667	0.3333333333333333	3	4	12.666666666666666	0	3	0	0.9391304347826087	56	0.4567901234567901
NCF4	2.62	0.013456056415240088	0.38167938931297707	0	4	4	5.25	0	4	0	0.9295652173913043	94	0.30357142857142855
SPI1	2.06	8.010017193690663E-4	0.4854368932038835	0.8666666666666667	6	3	17.833333333333332	0	6	0	0.9539130434782609	14	0.4349593495934959
PLCB2	2.52	0.01008463645198339	0.3968253968253968	0	2	4	12	0	2	0	0.9339130434782609	72	0.5
IRF8	2.12	0.0032933393137474774	0.4716981132075471	0.5333333333333333	6	3	14	0	6	0	0.9513043478260869	48	0.3684210526315789
CSF2RB	3.02	0.0015739702474396355	0.33112582781456956	0	2	4	4.5	0	2	0	0.9121739130434783	12	0.5
GNA15	3.04	0.0010884353741496598	0.32894736842105265	0	2	4	4	0	2	0	0.911304347826087	4	0.5
DOCK2	2.72	2.0408163265306123E-4	0.3676470588235294	0.6666666666666666	3	4	8.666666666666666	0	3	0	0.9252173913043479	2	0.6190476190476191
LAIR1	2.76	0	0.3623188405797102	0	1	4	16	0	1	0	0.9234782608695653	0	0
HCLS1	2.34	0.0017664399092970524	0.4273504273504274	0.7	5	4	11.6	0	5	0	0.9417391304347826	22	0.4
LCP1	2.46	0	0.4065040650406504	1	3	4	13	0	3	0	0.9365217391304348	0	0.5
LAMA4	1	0	1	0	1	1	1	0	1	0	1	0	0
LAMB1	1	0	1	0	1	1	1	0	1	0	1	0	0
MSR1	3.08	0	0.3246753246753247	0	1	4	8	0	1	0	0.9095652173913045	0	0
MX2	1	0	1	0	1	1	1	0	1	0	1	0	0
SAMHD1	1	0	1	0	1	1	1	0	1	0	1	0	0
