# Supplementary material for: CORO1A links inflammatory chondrocyte subpopulations to immune microenvironment alterations in osteoarthritis: an integrative multi-omics and single-cell study
Source: Front Immunol. 2026 Jun 11;17:1820391. doi: 10.3389/fimmu.2026.1820391 (PMC13293819; doi:10.3389/fimmu.2026.1820391)
Supplement: Supplementary file 5 [file Table5.xlsx]

## Sheet: table6
Table 6 Top 40 genes in the network based on betweenness centrality.
Rank	Name	Score
1	ITGB2	390.17289932289935
2	CSF1R	331.7574037074036
3	TYROBP	305.6250360750361
4	PTPRC	294.15521145521143
5	FCER1G	156.1187146187146
6	CTSS	147.77220834720833
7	LAPTM5	126.2671661671662
8	VAV1	103.37027139527136
9	CD53	99.73443223443223
10	HCK	79.93148518148516
11	CXCR4	74.9497335997336
12	IL10RA	65.63571428571429
13	CD163	58.758319458319455
14	ITGAX	54.31290931290932
15	C1QA	47.00648795648796
16	CYBB	35.33043345543346
17	AIF1	33.60266955266955
18	NCF4	32.63400488400488
19	BTK	32.6101454101454
20	CCR5	27.34098956598956
21	CCR1	23.67687867687868
22	PLCB2	22.374025974025972
23	CORO1A	16.973015873015868
24	NCKAP1L	15.235592185592182
25	C1QB	13.034965034965035
26	FCGR2B	10.552799977799978
27	MS4A6A	7.8619047619047615
28	IRF8	7.81868131868132
29	TLR7	7.667440892440892
30	HLA-DRA	5.483283383283384
31	HCLS1	4.327777777777778
32	CLEC7A	4.182489732489732
33	CSF2RB	3.8562271062271063
34	CD74	3.666666666666666
35	CD33	3.1825396825396823
36	MRC1	2.7047619047619045
37	GNA15	2.6666666666666665
38	SPI1	1.9624542124542121
39	MS4A7	1.6746031746031744
40	CASP1	1.356227106227106
