# Supplementary material for: CORO1A links inflammatory chondrocyte subpopulations to immune microenvironment alterations in osteoarthritis: an integrative multi-omics and single-cell study
Source: Front Immunol. 2026 Jun 11;17:1820391. doi: 10.3389/fimmu.2026.1820391 (PMC13293819; doi:10.3389/fimmu.2026.1820391)
Supplement: Supplementary file 6 [file Table6.xlsx]

## Sheet: table7
Table 7 Top 40 genes in the network based on Stress centrality.
Rank	Name	Score
1	ITGB2	1354
2	TYROBP	1126
3	PTPRC	1072
4	CSF1R	1042
5	FCER1G	580
6	CTSS	488
7	LAPTM5	448
8	VAV1	398
9	HCK	368
10	CD53	348
11	ITGAX	258
12	C1QA	252
13	CXCR4	236
14	CD163	216
15	IL10RA	184
16	AIF1	172
17	CCR1	128
18	CYBB	124
19	CCR5	118
20	BTK	102
21	C1QB	94
22	NCF4	92
23	FCGR2B	72
24	NCKAP1L	70
25	PLCB2	66
26	CORO1A	52
27	TLR7	50
28	IRF8	46
29	MS4A6A	34
30	CLEC7A	28
31	HLA-DRA	26
32	HCLS1	22
33	MRC1	20
34	CD33	18
35	SPI1	14
36	CSF2RB	12
36	CD74	12
38	MS4A7	10
39	CASP1	8
39	VSIG4	8
