# Supplementary material for: CORO1A links inflammatory chondrocyte subpopulations to immune microenvironment alterations in osteoarthritis: an integrative multi-omics and single-cell study
Source: Front Immunol. 2026 Jun 11;17:1820391. doi: 10.3389/fimmu.2026.1820391 (PMC13293819; doi:10.3389/fimmu.2026.1820391)
Supplement: Supplementary file 7 [file Table7.xlsx]

## Sheet: table8
Table 8 The list of 39 high-confidence candidate hub genes.
Name
ITGB2
CSF1R
PTPRC
TYROBP
CTSS
VAV1
FCER1G
IL10RA
CD163
ITGAX
CYBB
HCK
NCF4
BTK
CCR5
AIF1
LAPTM5
C1QA
CCR1
CORO1A
FCGR2B
TLR7
MS4A6A
IRF8
CD53
CXCR4
HLA-DRA
CSF2RB
CLEC7A
C1QB
CD33
MRC1
CD74
NCKAP1L
MS4A7
SPI1
CASP1
HCLS1
PLCB2
